# Supplementary material for: Aqua­(2,2′-bipyridine)bis­(4-hydroxy­benzoato)zinc(II)
Source: Acta Crystallogr Sect E Struct Rep Online. 2009 Jul 8;65(Pt 8):m880. doi: 10.1107/S1600536809025525 (PMC2977467; doi:10.1107/S1600536809025525)
Supplement: Supplementary file 1 [file e-65-0m880-sup1.cif]

##############################################################################
###                                                                        ###
###        Electronic paper (Acta Crystallographica Section E)             ###
###                                                                        ###
##############################################################################
#                                                                            #
# This CIF contains the data in a paper accepted for publication in Acta     #
# Crystallographica Section E. It conforms to the requirements of Notes      #
# for Authors for Section E, and has been peer reviewed under the auspices   #
# of the IUCr Commission on Journals.                                        #
#                                                                            #
# Full details of the Crystallographic Information File format               #
# are given in the paper "The Crystallographic Information File (CIF):       #
# a New Standard Archive File for Crystallography" by S. R. Hall, F. H.      #
# Allen and I. D. Brown [Acta Cryst. (1991), A47, 655-685].                  #
#                                                                            #
# The current version of the core CIF dictionary is obtainable from          #
# ftp://ftp.iucr.org/pub/cif_core.dic. The current version number is 2.4.    #
#                                                                            #
# Software is freely available for graphical display of the structure(s) in  #
# this CIF.  For information consult the CIF home page http://www.iucr.org/  #
# cif/home.html                                                              #
#                                                                            #
# This file may be used for bona fide research purposes within the           #
# scientific community so long as proper attribution is given to the journal # 
# article from which it was obtained.                                        #
#                                                                            #
##############################################################################
                                             
data_I
_audit_creation_method     SHELXL-97
_chemical_name_systematic
;
Aqua(2,2'-bipyridine)bis(4-hydroxybenzoato)zinc(II)
;
_chemical_name_common     ?
_chemical_formula_moiety     'C24 H20 N2 O7 Zn'
_chemical_formula_sum     'C24 H20 N2 O7 Zn'
_chemical_formula_iupac     '[Zn (C7 H5 O3)2 (C10 H8 N2) (H2 O)]'
_chemical_formula_weight     513.79
_chemical_melting_point     ?
_symmetry_cell_setting     monoclinic
_symmetry_space_group_name_H-M     'P 21/c'
_symmetry_space_group_name_Hall     '-P 2ybc'
loop_
    _symmetry_equiv_pos_as_xyz
    'x, y, z'
    '-x, y+1/2, -z+1/2'
    '-x, -y, -z'
    'x, -y-1/2, z-1/2'
_cell_length_a     10.3549(12)
_cell_length_b     19.524(3)
_cell_length_c     11.5544(18)
_cell_angle_alpha     90.00
_cell_angle_beta     107.97(2)
_cell_angle_gamma     90.00
_cell_volume     2221.9(6)
_cell_formula_units_Z     4
_cell_measurement_reflns_used     8786
_cell_measurement_theta_min     2.8
_cell_measurement_theta_max     25.0
_cell_measurement_temperature     294(2)
_exptl_crystal_description     prism
_exptl_crystal_colour     colorless
_exptl_crystal_size_max     0.40
_exptl_crystal_size_mid     0.32
_exptl_crystal_size_min     0.28
_exptl_crystal_density_diffrn     1.536
_exptl_crystal_density_meas     ?
_exptl_crystal_density_method     'not measured'
_exptl_crystal_F_000     1056
_exptl_absorpt_coefficient_mu     1.155
_exptl_absorpt_correction_type     multi-scan
_exptl_absorpt_process_details     '(ABSCOR; Higashi, 1995)'
_exptl_absorpt_correction_T_min     0.659
_exptl_absorpt_correction_T_max     0.724
_exptl_special_details
;
;
_diffrn_ambient_temperature     294(2)
_diffrn_radiation_type     MoK\a
_diffrn_radiation_wavelength     0.71073
_diffrn_radiation_source     'fine-focus sealed tube'
_diffrn_radiation_monochromator     graphite
_diffrn_measurement_device_type     'Rigaku R-AXIS RAPID IP'
_diffrn_measurement_method     \w
_diffrn_detector_area_resol_mean     10.00
_diffrn_reflns_number     13723
_diffrn_reflns_av_R_equivalents     0.0277
_diffrn_reflns_av_sigmaI/netI     0.0362
_diffrn_reflns_theta_min     2.07
_diffrn_reflns_theta_max     27.49
_diffrn_reflns_theta_full     27.49
_diffrn_measured_fraction_theta_max     0.997
_diffrn_measured_fraction_theta_full     0.997
_diffrn_reflns_limit_h_min     -13
_diffrn_reflns_limit_h_max     12
_diffrn_reflns_limit_k_min     -16
_diffrn_reflns_limit_k_max     25
_diffrn_reflns_limit_l_min     -15
_diffrn_reflns_limit_l_max     14
_diffrn_standards_number     0
_diffrn_standards_interval_count     0
_diffrn_standards_interval_time     0
_diffrn_standards_decay_%     ?
_refine_special_details
;
Refinement of <i>F</i>^2^ against ALL reflections. The weighted <i>R</i>-factor
<i>wR</i> and goodness of fit <i>S</i> are based on <i>F</i>^2^, conventional
<i>R</i>-factors <i>R</i> are based on <i>F</i>, with <i>F</i> set to zero for
negative <i>F</i>^2^. The threshold expression of <i>F</i>^2^ >
\s(<i>F</i>^2^) is used only for calculating <i>R</i>-factors(gt) <i>etc</i>.
and is not relevant to the choice of reflections for refinement.
<i>R</i>-factors based on <i>F</i>^2^ are statistically about twice as large
as those based on <i>F</i>, and <i>R</i>- factors based on ALL data will be
even larger.
;
_reflns_number_total     5092
_reflns_number_gt     3794
_reflns_threshold_expression     I>2\s(I)
_refine_ls_structure_factor_coef     Fsqd
_refine_ls_matrix_type     full
_refine_ls_R_factor_all     0.0514
_refine_ls_R_factor_gt     0.0331
_refine_ls_wR_factor_gt     0.0771
_refine_ls_wR_factor_ref     0.0842
_refine_ls_goodness_of_fit_ref     1.066
_refine_ls_restrained_S_all     1.066
_refine_ls_number_reflns     5092
_refine_ls_number_parameters     307
_refine_ls_number_restraints     0
_refine_ls_hydrogen_treatment     constr
_refine_ls_weighting_scheme     calc
_refine_ls_weighting_details
         'calc w=1/[\s^2^(Fo^2^)+(0.0381P)^2^+0.2291P] where P=(Fo^2^+2Fc^2^)/3'
_atom_sites_solution_hydrogens     geom
_atom_sites_solution_primary     direct
_atom_sites_solution_secondary     difmap
_refine_ls_shift/su_max     0.001
_refine_ls_shift/su_mean     0.000
_refine_diff_density_max     0.385
_refine_diff_density_min     -0.305
_refine_ls_extinction_method     none
_refine_ls_extinction_coef     ?
loop_
    _atom_type_symbol
    _atom_type_description
    _atom_type_scat_dispersion_real
    _atom_type_scat_dispersion_imag
    _atom_type_scat_source
    'C' 'C' 0.0033 0.0016
                         'International Tables Vol C Tables 4.2.6.8 and 6.1.1.4'
    'H' 'H' 0.0000 0.0000
                         'International Tables Vol C Tables 4.2.6.8 and 6.1.1.4'
    'N' 'N' 0.0061 0.0033
                         'International Tables Vol C Tables 4.2.6.8 and 6.1.1.4'
    'O' 'O' 0.0106 0.0060
                         'International Tables Vol C Tables 4.2.6.8 and 6.1.1.4'
    'Zn' 'Zn' 0.2839 1.4301
                         'International Tables Vol C Tables 4.2.6.8 and 6.1.1.4'
_computing_data_collection     'PROCESS-AUTO (Rigaku, 1998)'
_computing_cell_refinement     'PROCESS-AUTO (Rigaku, 1998)'
_computing_data_reduction     'CrystalStructure (Rigaku/MSC, 2002)'
_computing_structure_solution     'SIR92 (Altomare <i>et al.</i>,  1993)'
_computing_structure_refinement     'SHELXL97 (Sheldrick, 2008)'
_computing_molecular_graphics     'ORTEP-3 (Farrugia, 1997)'
_computing_publication_material     'WinGX (Farrugia, 1999)'
loop_
    _atom_site_type_symbol
    _atom_site_label
    _atom_site_fract_x
    _atom_site_fract_y
    _atom_site_fract_z
    _atom_site_U_iso_or_equiv
    _atom_site_adp_type
    _atom_site_calc_flag
    _atom_site_refinement_flags
    _atom_site_occupancy
    _atom_site_disorder_assembly
    _atom_site_disorder_group
    Zn Zn 0.72142(2) 0.523813(12) 0.76441(2) 0.03203(9) Uani d . 1 . .
    N N1 0.71413(18) 0.55972(9) 0.93348(15) 0.0364(4) Uani d . 1 . .
    N N2 0.50939(18) 0.52685(8) 0.74053(16) 0.0326(4) Uani d . 1 . .
    O O1 0.79866(17) 0.40502(8) 0.84339(14) 0.0472(4) Uani d . 1 . .
    O O2 0.72447(15) 0.44341(7) 0.65740(13) 0.0390(4) Uani d . 1 . .
    O O3 0.90448(17) 0.14372(8) 0.55801(14) 0.0503(4) Uani d . 1 . .
    H H3A 0.8612 0.1314 0.4770 0.075 Uiso d R 1 . .
    O O4 0.69289(14) 0.60029(7) 0.63604(13) 0.0349(3) Uani d . 1 . .
    O O5 0.88734(15) 0.59867(8) 0.59074(13) 0.0419(4) Uani d . 1 . .
    O O6 0.53361(16) 0.81021(8) 0.20163(14) 0.0473(4) Uani d . 1 . .
    H H6A 0.5940 0.8348 0.1816 0.071 Uiso d R 1 . .
    O O7 0.93531(15) 0.53817(7) 0.80380(14) 0.0418(4) Uani d . 1 . .
    H H7A 0.9755 0.5746 0.8475 0.063 Uiso d R 1 . .
    H H7B 0.9281 0.5502 0.7227 0.063 Uiso d R 1 . .
    C C1 0.7783(2) 0.39661(10) 0.73229(19) 0.0329(5) Uani d . 1 . .
    C C2 0.8162(2) 0.33111(10) 0.68419(18) 0.0293(4) Uani d . 1 . .
    C C3 0.8999(2) 0.28391(10) 0.76110(18) 0.0329(5) Uani d . 1 . .
    H H3 0.9367 0.2942 0.8434 0.039 Uiso calc R 1 . .
    C C4 0.9297(2) 0.22205(11) 0.71799(18) 0.0359(5) Uani d . 1 . .
    H H4 0.9871 0.1911 0.7706 0.043 Uiso calc R 1 . .
    C C5 0.8738(2) 0.20608(10) 0.59584(19) 0.0342(5) Uani d . 1 . .
    C C6 0.7894(2) 0.25250(11) 0.51718(19) 0.0359(5) Uani d . 1 . .
    H H6 0.7508 0.2417 0.4354 0.043 Uiso calc R 1 . .
    C C7 0.7633(2) 0.31490(10) 0.56143(18) 0.0329(5) Uani d . 1 . .
    H H7 0.7093 0.3467 0.5081 0.040 Uiso calc R 1 . .
    C C8 0.7700(2) 0.61981(10) 0.57269(18) 0.0315(5) Uani d . 1 . .
    C C9 0.7101(2) 0.67051(10) 0.47486(18) 0.0323(5) Uani d . 1 . .
    C C10 0.5709(2) 0.67839(12) 0.4277(2) 0.0418(5) Uani d . 1 . .
    H H10 0.5143 0.6516 0.4579 0.050 Uiso calc R 1 . .
    C C11 0.5143(2) 0.72511(12) 0.3370(2) 0.0442(6) Uani d . 1 . .
    H H11 0.4205 0.7292 0.3059 0.053 Uiso calc R 1 . .
    C C12 0.5968(2) 0.76610(11) 0.29181(19) 0.0360(5) Uani d . 1 . .
    C C13 0.7366(2) 0.75963(11) 0.3390(2) 0.0402(5) Uani d . 1 . .
    H H13 0.7928 0.7875 0.3103 0.048 Uiso calc R 1 . .
    C C14 0.7924(2) 0.71194(11) 0.42857(19) 0.0386(5) Uani d . 1 . .
    H H14 0.8863 0.7073 0.4585 0.046 Uiso calc R 1 . .
    C C15 0.8215(3) 0.56939(13) 1.0329(2) 0.0484(6) Uani d . 1 . .
    H H15 0.9075 0.5584 1.0290 0.058 Uiso calc R 1 . .
    C C16 0.8100(3) 0.59469(14) 1.1398(2) 0.0607(7) Uani d . 1 . .
    H H16 0.8866 0.6009 1.2069 0.073 Uiso calc R 1 . .
    C C17 0.6831(3) 0.61079(14) 1.1463(2) 0.0614(8) Uani d . 1 . .
    H H17 0.6727 0.6286 1.2176 0.074 Uiso calc R 1 . .
    C C18 0.5722(3) 0.60022(13) 1.0462(2) 0.0532(7) Uani d . 1 . .
    H H18 0.4855 0.6105 1.0492 0.064 Uiso calc R 1 . .
    C C19 0.5899(2) 0.57419(10) 0.9407(2) 0.0367(5) Uani d . 1 . .
    C C20 0.4749(2) 0.55895(11) 0.82961(19) 0.0359(5) Uani d . 1 . .
    C C21 0.3423(3) 0.57615(13) 0.8165(2) 0.0528(6) Uani d . 1 . .
    H H21 0.3199 0.5984 0.8788 0.063 Uiso calc R 1 . .
    C C22 0.2426(3) 0.55975(15) 0.7089(3) 0.0590(7) Uani d . 1 . .
    H H22 0.1526 0.5715 0.6981 0.071 Uiso calc R 1 . .
    C C23 0.2768(3) 0.52628(13) 0.6190(2) 0.0512(6) Uani d . 1 . .
    H H23 0.2111 0.5142 0.5468 0.061 Uiso calc R 1 . .
    C C24 0.4112(2) 0.51086(12) 0.6382(2) 0.0424(5) Uani d . 1 . .
    H H24 0.4351 0.4882 0.5770 0.051 Uiso calc R 1 . .
loop_
    _atom_site_aniso_label
    _atom_site_aniso_U_11
    _atom_site_aniso_U_22
    _atom_site_aniso_U_33
    _atom_site_aniso_U_12
    _atom_site_aniso_U_13
    _atom_site_aniso_U_23
    Zn 0.03499(15) 0.02836(14) 0.03540(15) 0.00098(10) 0.01475(11) -0.00214(10)
    N1 0.0381(11) 0.0359(10) 0.0350(10) -0.0019(8) 0.0111(8) -0.0014(8)
    N2 0.0357(10) 0.0325(10) 0.0333(9) -0.0021(7) 0.0159(8) -0.0029(8)
    O1 0.0717(12) 0.0333(9) 0.0397(9) 0.0048(8) 0.0215(8) -0.0022(7)
    O2 0.0454(9) 0.0282(8) 0.0428(9) 0.0082(7) 0.0128(7) 0.0003(7)
    O3 0.0730(12) 0.0339(9) 0.0415(9) 0.0193(8) 0.0141(8) -0.0036(7)
    O4 0.0375(8) 0.0302(8) 0.0424(8) 0.0048(6) 0.0204(7) 0.0063(6)
    O5 0.0306(9) 0.0527(10) 0.0440(9) 0.0025(7) 0.0140(7) 0.0054(7)
    O6 0.0439(10) 0.0430(9) 0.0572(10) -0.0002(7) 0.0186(8) 0.0184(8)
    O7 0.0359(9) 0.0431(9) 0.0450(9) -0.0054(7) 0.0103(7) 0.0000(7)
    C1 0.0329(11) 0.0263(11) 0.0414(12) -0.0033(9) 0.0142(10) -0.0021(9)
    C2 0.0296(11) 0.0252(10) 0.0364(11) -0.0009(8) 0.0149(9) 0.0000(8)
    C3 0.0352(12) 0.0324(11) 0.0311(11) 0.0012(9) 0.0102(9) -0.0009(9)
    C4 0.0408(13) 0.0321(12) 0.0341(11) 0.0101(9) 0.0105(9) 0.0062(9)
    C5 0.0407(13) 0.0275(11) 0.0387(12) 0.0044(9) 0.0187(10) -0.0004(9)
    C6 0.0410(13) 0.0375(12) 0.0293(11) 0.0051(9) 0.0109(9) -0.0023(9)
    C7 0.0339(12) 0.0301(11) 0.0357(12) 0.0064(9) 0.0121(9) 0.0054(9)
    C8 0.0338(12) 0.0277(11) 0.0337(11) -0.0056(9) 0.0115(9) -0.0065(9)
    C9 0.0339(12) 0.0300(11) 0.0345(11) -0.0029(9) 0.0126(9) 0.0000(9)
    C10 0.0355(13) 0.0440(13) 0.0496(14) -0.0061(10) 0.0186(11) 0.0098(11)
    C11 0.0295(12) 0.0501(14) 0.0534(14) -0.0022(10) 0.0133(10) 0.0146(11)
    C12 0.0407(13) 0.0311(11) 0.0381(12) -0.0024(9) 0.0151(10) 0.0023(9)
    C13 0.0374(13) 0.0403(13) 0.0460(14) -0.0113(10) 0.0172(10) 0.0052(10)
    C14 0.0305(12) 0.0433(13) 0.0426(13) -0.0080(9) 0.0121(10) 0.0016(10)
    C15 0.0475(15) 0.0535(16) 0.0415(14) -0.0066(11) 0.0099(11) 0.0007(12)
    C16 0.069(2) 0.0658(19) 0.0397(15) -0.0206(15) 0.0060(13) -0.0063(13)
    C17 0.087(2) 0.0605(18) 0.0409(15) -0.0099(15) 0.0252(15) -0.0159(13)
    C18 0.0646(18) 0.0538(16) 0.0480(15) 0.0030(13) 0.0274(13) -0.0110(12)
    C19 0.0453(13) 0.0275(11) 0.0409(12) 0.0003(9) 0.0186(10) -0.0009(9)
    C20 0.0392(13) 0.0331(12) 0.0399(12) 0.0009(9) 0.0187(10) 0.0001(10)
    C21 0.0457(15) 0.0651(17) 0.0541(16) 0.0074(12) 0.0249(13) -0.0058(13)
    C22 0.0365(14) 0.075(2) 0.0681(19) 0.0054(13) 0.0194(13) 0.0037(15)
    C23 0.0399(14) 0.0640(18) 0.0464(14) -0.0067(12) 0.0082(11) 0.0046(13)
    C24 0.0448(14) 0.0463(14) 0.0377(12) -0.0075(11) 0.0151(11) -0.0042(10)
_geom_special_details
;
All e.s.d.'s (except the e.s.d. in the dihedral angle between two l.s. planes)
are estimated using the full covariance matrix. The cell e.s.d.'s are taken
into account individually in the estimation of e.s.d.'s in distances, angles
and torsion angles; correlations between e.s.d.'s in cell parameters are only
used when they are defined by crystal symmetry. An approximate (isotropic)
treatment of cell e.s.d.'s is used for estimating e.s.d.'s involving l.s.
planes.
;
loop_
    _geom_bond_atom_site_label_1
    _geom_bond_atom_site_label_2
    _geom_bond_site_symmetry_2
    _geom_bond_distance
    _geom_bond_publ_flag
    Zn O1 . 2.5300(15) y
    Zn O2 . 2.0045(14) y
    Zn O4 . 2.0607(14) y
    Zn O7 . 2.1375(15) y
    Zn N1 . 2.0986(18) y
    Zn N2 . 2.1275(17) y
    N1 C15 . 1.343(3) ?
    N1 C19 . 1.344(3) ?
    N2 C24 . 1.337(3) ?
    N2 C20 . 1.344(3) ?
    O1 C1 . 1.246(2) ?
    O2 C1 . 1.264(2) ?
    O3 C5 . 1.364(2) ?
    O3 H3A . 0.9362 ?
    O4 C8 . 1.295(2) ?
    O5 C8 . 1.239(2) ?
    O6 C12 . 1.355(2) ?
    O6 H6A . 0.8744 ?
    O7 H7A . 0.8971 ?
    O7 H7B . 0.9465 ?
    C1 C2 . 1.494(3) ?
    C2 C3 . 1.384(3) ?
    C2 C7 . 1.390(3) ?
    C3 C4 . 1.377(3) ?
    C3 H3 . 0.9300 ?
    C4 C5 . 1.386(3) ?
    C4 H4 . 0.9300 ?
    C5 C6 . 1.386(3) ?
    C6 C7 . 1.380(3) ?
    C6 H6 . 0.9300 ?
    C7 H7 . 0.9300 ?
    C8 C9 . 1.486(3) ?
    C9 C10 . 1.383(3) ?
    C9 C14 . 1.396(3) ?
    C10 C11 . 1.377(3) ?
    C10 H10 . 0.9300 ?
    C11 C12 . 1.384(3) ?
    C11 H11 . 0.9300 ?
    C12 C13 . 1.386(3) ?
    C13 C14 . 1.379(3) ?
    C13 H13 . 0.9300 ?
    C14 H14 . 0.9300 ?
    C15 C16 . 1.369(3) ?
    C15 H15 . 0.9300 ?
    C16 C17 . 1.375(4) ?
    C16 H16 . 0.9300 ?
    C17 C18 . 1.371(4) ?
    C17 H17 . 0.9300 ?
    C18 C19 . 1.384(3) ?
    C18 H18 . 0.9300 ?
    C19 C20 . 1.487(3) ?
    C20 C21 . 1.376(3) ?
    C21 C22 . 1.386(4) ?
    C21 H21 . 0.9300 ?
    C22 C23 . 1.364(4) ?
    C22 H22 . 0.9300 ?
    C23 C24 . 1.373(3) ?
    C23 H23 . 0.9300 ?
    C24 H24 . 0.9300 ?
loop_
    _geom_angle_atom_site_label_1
    _geom_angle_atom_site_label_2
    _geom_angle_atom_site_label_3
    _geom_angle_site_symmetry_1
    _geom_angle_site_symmetry_3
    _geom_angle
    _geom_angle_publ_flag
    O1 Zn O2 . . 56.03(5) ?
    O1 Zn O4 . . 152.01(5) ?
    O1 Zn O7 . . 81.49(6) ?
    O1 Zn N1 . . 93.94(6) ?
    O1 Zn N2 . . 105.73(6) ?
    O2 Zn O4 . . 98.60(6) ?
    O2 Zn O7 . . 91.23(6) ?
    O2 Zn N1 . . 147.97(7) ?
    O2 Zn N2 . . 98.85(6) ?
    O4 Zn O7 . . 88.12(6) ?
    O4 Zn N1 . . 112.93(6) ?
    O4 Zn N2 . . 88.48(6) ?
    N1 Zn O7 . . 95.19(7) ?
    N1 Zn N2 . . 77.25(7) ?
    N2 Zn O7 . . 169.74(6) ?
    Zn O1 C1 . . 79.34(12) ?
    Zn O2 C1 . . 103.38(13) ?
    Zn O4 C8 . . 130.04(13) ?
    C15 N1 C19 . . 118.2(2) ?
    C15 N1 Zn . . 125.83(16) ?
    C19 N1 Zn . . 115.97(14) ?
    C24 N2 C20 . . 118.50(19) ?
    C24 N2 Zn . . 125.52(15) ?
    C20 N2 Zn . . 114.88(14) ?
    C5 O3 H3A . . 117.6 ?
    C12 O6 H6A . . 109.7 ?
    Zn O7 H7A . . 119.6 ?
    Zn O7 H7B . . 93.5 ?
    H7A O7 H7B . . 104.0 ?
    O1 C1 O2 . . 120.60(19) ?
    O1 C1 C2 . . 121.04(19) ?
    O2 C1 C2 . . 118.36(18) ?
    C3 C2 C7 . . 118.38(18) ?
    C3 C2 C1 . . 121.02(18) ?
    C7 C2 C1 . . 120.54(18) ?
    C4 C3 C2 . . 121.16(19) ?
    C4 C3 H3 . . 119.4 ?
    C2 C3 H3 . . 119.4 ?
    C3 C4 C5 . . 119.73(19) ?
    C3 C4 H4 . . 120.1 ?
    C5 C4 H4 . . 120.1 ?
    O3 C5 C4 . . 117.50(18) ?
    O3 C5 C6 . . 122.40(19) ?
    C4 C5 C6 . . 120.10(19) ?
    C7 C6 C5 . . 119.36(19) ?
    C7 C6 H6 . . 120.3 ?
    C5 C6 H6 . . 120.3 ?
    C6 C7 C2 . . 121.23(19) ?
    C6 C7 H7 . . 119.4 ?
    C2 C7 H7 . . 119.4 ?
    O5 C8 O4 . . 123.39(19) ?
    O5 C8 C9 . . 120.47(18) ?
    O4 C8 C9 . . 116.13(18) ?
    C10 C9 C14 . . 118.02(19) ?
    C10 C9 C8 . . 120.87(18) ?
    C14 C9 C8 . . 121.11(19) ?
    C11 C10 C9 . . 121.4(2) ?
    C11 C10 H10 . . 119.3 ?
    C9 C10 H10 . . 119.3 ?
    C10 C11 C12 . . 120.2(2) ?
    C10 C11 H11 . . 119.9 ?
    C12 C11 H11 . . 119.9 ?
    O6 C12 C11 . . 116.7(2) ?
    O6 C12 C13 . . 123.98(19) ?
    C11 C12 C13 . . 119.3(2) ?
    C14 C13 C12 . . 120.1(2) ?
    C14 C13 H13 . . 119.9 ?
    C12 C13 H13 . . 119.9 ?
    C13 C14 C9 . . 121.0(2) ?
    C13 C14 H14 . . 119.5 ?
    C9 C14 H14 . . 119.5 ?
    N1 C15 C16 . . 122.9(2) ?
    N1 C15 H15 . . 118.6 ?
    C16 C15 H15 . . 118.6 ?
    C15 C16 C17 . . 118.8(2) ?
    C15 C16 H16 . . 120.6 ?
    C17 C16 H16 . . 120.6 ?
    C18 C17 C16 . . 119.0(2) ?
    C18 C17 H17 . . 120.5 ?
    C16 C17 H17 . . 120.5 ?
    C17 C18 C19 . . 119.6(2) ?
    C17 C18 H18 . . 120.2 ?
    C19 C18 H18 . . 120.2 ?
    N1 C19 C18 . . 121.4(2) ?
    N1 C19 C20 . . 115.53(19) ?
    C18 C19 C20 . . 123.0(2) ?
    N2 C20 C21 . . 121.4(2) ?
    N2 C20 C19 . . 115.06(19) ?
    C21 C20 C19 . . 123.5(2) ?
    C20 C21 C22 . . 119.0(2) ?
    C20 C21 H21 . . 120.5 ?
    C22 C21 H21 . . 120.5 ?
    C23 C22 C21 . . 119.8(2) ?
    C23 C22 H22 . . 120.1 ?
    C21 C22 H22 . . 120.1 ?
    C22 C23 C24 . . 118.1(2) ?
    C22 C23 H23 . . 120.9 ?
    C24 C23 H23 . . 120.9 ?
    N2 C24 C23 . . 123.2(2) ?
    N2 C24 H24 . . 118.4 ?
    C23 C24 H24 . . 118.4 ?
loop_
    _geom_hbond_atom_site_label_D
    _geom_hbond_atom_site_label_H
    _geom_hbond_atom_site_label_A
    _geom_hbond_site_symmetry_A
    _geom_hbond_distance_DH
    _geom_hbond_distance_HA
    _geom_hbond_distance_DA
    _geom_hbond_angle_DHA
    _geom_hbond_publ_flag
    O3 H3A O1 4_565 0.94 1.64 2.565(2) 169 y
    O6 H6A O4 4_575 0.87 1.81 2.668(2) 168 y
    O7 H7A O3 2_756 0.90 1.93 2.813(2) 168 y
    O7 H7B O5 . 0.95 1.73 2.636(2) 158 y
data_global
_journal_date_recd_electronic     2009-06-27
_journal_date_accepted     2009-07-01
_journal_name_full     'Acta Crystallographica, Section E'
_journal_year     2009
_journal_volume     65
_journal_issue      8
_journal_page_first     m880
_journal_page_last     m880
_journal_paper_category     QM
_journal_coeditor_code     HK2727
_publ_contact_author_name     'Prof. Duan-Jun Xu'
_publ_contact_author_address
;
Department of Chemistry,
Zhejiang University,
Hangzhou, 310027
People's Republic of China
;
_publ_contact_author_email     xudj@mail.hz.zj.cn
_publ_section_title
;
Aqua(2,2'-bipyridine)bis(4-hydroxybenzoato)zinc(II)
;
loop_
    _publ_author_name
    _publ_author_address
    'Bing-Yu Zhang'
;
Department of Chemistry,
Zhejiang University,
Hangzhou, 310027
People's Republic of China
;
    'Jing-Jing Nie'
;
Department of Chemistry,
Zhejiang University,
Hangzhou, 310027
People's Republic of China
;
    'Duan-Jun Xu'
;
Department of Chemistry,
Zhejiang University,
Hangzhou, 310027
People's Republic of China
;
