# Supplementary material for: Aqua­(2,2′-bipyridine)bis­(4-hydroxy­benzoato)zinc(II)
Source: Acta Crystallogr Sect E Struct Rep Online. 2009 Jul 8;65(Pt 8):m880. doi: 10.1107/S1600536809025525 (PMC2977467; doi:10.1107/S1600536809025525)
Supplement: Supplementary file 2 [file e-65-0m880-Isup2.hkl]

#
# h,k,l, Fc-squared, Fo-squared, sigma(Fo-squared) and status flag
#
data_I
_shelx_title ' zby-9 in'
_shelx_refln_list_code          4
_shelx_F_calc_maximum      226.30
_exptl_crystal_F_000      1056.00
_reflns_d_resolution_high  0.7699
 
loop_
 _symmetry_equiv_pos_as_xyz
 'x, y, z'
 '-x, y+1/2, -z+1/2'
 '-x, -y, -z'
 'x, -y-1/2, z-1/2'
 
_cell_length_a    10.3549
_cell_length_b    19.5238
_cell_length_c    11.5544
_cell_angle_alpha  90.000
_cell_angle_beta  107.972
_cell_angle_gamma  90.000
 
_shelx_F_squared_multiplier     1.000
 
loop_
 _refln_index_h
 _refln_index_k
 _refln_index_l
 _refln_F_squared_calc
 _refln_F_squared_meas
 _refln_F_squared_sigma
 _refln_observed_status
   1   0   0     6072.35     5574.41     67.40 o
   2   0   0    51213.77    46609.50    454.53 o
   3   0   0     2659.85     2720.03     40.78 o
   4   0   0    18427.70    19006.67    361.88 o
   5   0   0    11621.97    11615.62    195.43 o
   6   0   0     6924.79     7132.43    140.56 o
   7   0   0     1523.45     1611.48     60.62 o
   8   0   0       42.37       33.54     16.79 o
   9   0   0     1313.10     1292.74     62.17 o
  10   0   0     1067.36     1028.18     61.37 o
  11   0   0      255.97      232.29     38.45 o
  12   0   0      107.06       79.80     32.23 o
   1   1   0     1083.01     1030.17     12.29 o
   2   1   0    21733.40    21395.56    149.42 o
   3   1   0       12.36       12.31      3.46 o
   4   1   0      277.68      284.07     11.10 o
   5   1   0      740.00      883.34     21.14 o
   6   1   0     1823.23     1924.03     35.23 o
   7   1   0      229.06      202.22     17.81 o
   8   1   0      643.91      630.46     51.94 o
   9   1   0       16.89       23.15     17.26 o
  10   1   0       40.07       41.60     21.96 o
  11   1   0       71.54       57.03     25.66 o
  12   1   0        0.45       -1.95     24.23 o
   1   2   0     3839.44     3663.56     33.27 o
   2   2   0    14200.13    13557.61     97.42 o
   3   2   0     9252.10     9296.65     72.22 o
   4   2   0     5951.12     6055.97     63.83 o
   5   2   0     5574.18     5602.58     64.50 o
   6   2   0      360.08      317.33     21.43 o
   7   2   0     3720.24     3752.14     56.15 o
   8   2   0        0.75        0.73     10.27 o
   9   2   0     2589.12     2679.14     64.08 o
  10   2   0        9.42       22.32     14.64 o
  11   2   0      352.54      394.30     48.58 o
  12   2   0       33.02        4.65     17.91 o
   1   3   0     6807.04     6684.15     56.21 o
   2   3   0     3228.76     3342.54     29.31 o
   3   3   0     1607.41     1708.38     20.02 o
   4   3   0     5138.03     5076.36     54.47 o
   5   3   0        4.89        3.36      4.47 o
   6   3   0     1111.69     1093.08     34.42 o
   7   3   0       29.48       39.18     10.58 o
   8   3   0      594.36      643.74     24.47 o
   9   3   0      681.70      669.44     33.37 o
  10   3   0        7.16       12.68     13.94 o
  11   3   0       18.89       10.71     16.77 o
  12   3   0       39.84       31.62     20.32 o
   0   4   0     5467.28     5212.14     83.92 o
   1   4   0     2081.04     2153.84     19.78 o
   2   4   0       17.47       20.60      2.54 o
   3   4   0      954.02      913.88     13.81 o
   4   4   0     6848.43     6892.08     59.28 o
   5   4   0     2459.97     2406.75     29.96 o
   6   4   0     1840.40     1869.65     34.73 o
   7   4   0     1080.09     1069.12     39.30 o
   8   4   0      340.69      317.00     18.95 o
   9   4   0     2933.47     2964.17     63.29 o
  10   4   0       11.30       -7.42     12.83 o
  11   4   0      282.87      234.70     28.03 o
  12   4   0       12.96       13.63     18.75 o
   1   5   0     2940.58     2788.50     24.82 o
   2   5   0      932.81      967.84     12.03 o
   3   5   0       16.56       13.55      3.07 o
   4   5   0     1188.08     1061.86     16.93 o
   5   5   0      323.34      310.53     10.47 o
   6   5   0      369.41      336.12     11.90 o
   7   5   0       77.34       59.89     11.65 o
   8   5   0     1326.83     1343.33     34.73 o
   9   5   0      116.01      119.51     15.79 o
  10   5   0      706.64      718.49     52.28 o
  11   5   0       30.84       38.10     18.78 o
  12   5   0       65.19       57.01     26.64 o
   0   6   0     6122.58     6409.56    106.70 o
   1   6   0      501.93      490.57     13.81 o
   2   6   0      964.88     1061.41     13.17 o
   3   6   0      711.77      686.82     12.42 o
   4   6   0     1142.61     1183.57     18.27 o
   5   6   0     1560.14     1604.16     27.65 o
   6   6   0      253.79      249.84     14.05 o
   7   6   0     1427.48     1381.34     32.04 o
   8   6   0        3.58       -6.32      7.64 o
   9   6   0      747.35      787.51     50.29 o
  10   6   0       15.33       14.84     12.11 o
  11   6   0      277.81      284.58     24.11 o
  12   6   0       17.89       14.85     18.26 o
   1   7   0      416.36      324.13      7.20 o
   2   7   0       39.41       33.21      3.20 o
   3   7   0      899.97      894.64     13.57 o
   4   7   0      796.86      806.20     15.12 o
   5   7   0     2474.93     2460.98     31.02 o
   6   7   0      449.58      428.80     16.68 o
   7   7   0      138.42      158.84     13.82 o
   8   7   0      376.68      369.88     20.39 o
   9   7   0       28.05       30.31     17.81 o
  10   7   0      715.11      747.57     30.97 o
  11   7   0       37.96       34.42     14.95 o
  12   7   0       76.47      104.83     25.15 o
   0   8   0      626.77      756.57     10.58 o
   1   8   0       82.54       80.12      3.76 o
   2   8   0      856.59      886.21     14.96 o
   3   8   0      570.14      560.55     10.92 o
   4   8   0        2.59        8.36      3.34 o
   5   8   0        9.48        9.30      5.58 o
   6   8   0      275.45      289.74     13.06 o
   7   8   0        2.32        6.77      6.47 o
   8   8   0       65.51       65.97     10.20 o
   9   8   0        6.22       10.99      8.96 o
  10   8   0      101.91      101.93     16.56 o
  11   8   0       21.55       16.85     13.92 o
  12   8   0        6.98       14.21     15.58 o
   1   9   0     3791.45     3657.81     39.76 o
   2   9   0      275.48      294.54      7.55 o
   3   9   0     7055.15     6961.60     54.69 o
   4   9   0     3631.54     3673.94     35.81 o
   5   9   0     1402.49     1340.57     24.30 o
   6   9   0      446.60      439.16     15.93 o
   7   9   0      427.13      450.58     17.10 o
   8   9   0      713.43      735.54     29.25 o
   9   9   0      295.47      257.70     17.20 o
  10   9   0      538.96      564.19     24.24 o
  11   9   0        5.97       -0.42     13.70 o
   0  10   0     1563.08     1478.62     31.69 o
   1  10   0       61.74       60.31      4.17 o
   2  10   0       56.71       59.97     11.22 o
   3  10   0      619.09      658.80     12.55 o
   4  10   0      410.48      463.36     18.90 o
   5  10   0      163.33      168.27     10.15 o
   6  10   0      104.40      121.87     10.32 o
   7  10   0        3.37       -6.00      6.42 o
   8  10   0       36.15       21.60      9.77 o
   9  10   0      678.31      658.68     24.22 o
  10  10   0       65.82       55.10     12.60 o
  11  10   0       73.32       42.10     19.83 o
   1  11   0     7124.29     7122.64     71.14 o
   2  11   0      452.31      461.10     13.12 o
   3  11   0     4061.04     4064.44     37.78 o
   4  11   0     1439.32     1432.85     20.86 o
   5  11   0     1565.84     1499.92     26.41 o
   6  11   0     1174.61     1189.10     25.23 o
   7  11   0      151.00      133.16     11.99 o
   8  11   0       28.25       49.08     12.52 o
   9  11   0        8.43        3.77     11.14 o
  10  11   0      427.54      406.24     31.01 o
  11  11   0       98.59       83.38     22.65 o
   0  12   0       54.64       48.27     12.35 o
   1  12   0      640.11      686.80     23.82 o
   2  12   0      149.48      169.81      9.44 o
   3  12   0       13.91        8.42      4.36 o
   4  12   0      298.41      310.49     18.96 o
   5  12   0     1921.16     1897.92     36.93 o
   6  12   0      166.20      173.14     14.63 o
   7  12   0       55.03       66.30     11.69 o
   8  12   0      229.21      257.64     19.68 o
   9  12   0       10.00       10.31     11.56 o
  10  12   0       18.88       12.70     13.34 o
  11  12   0        2.70        5.47     18.52 o
   1  13   0     4422.41     4591.33     72.96 o
   2  13   0      623.40      662.84     48.06 o
   3  13   0       11.39       13.39      6.25 o
   4  13   0     4657.42     4725.24     62.50 o
   5  13   0      986.80      938.53     26.35 o
   6  13   0     6242.27     6444.11     82.67 o
   7  13   0      377.31      363.91     33.62 o
   8  13   0      781.27      804.73     30.03 o
   9  13   0       14.29       11.26     12.31 o
  10  13   0      348.52      394.95     26.89 o
   0  14   0     2876.98     2748.18     76.57 o
   1  14   0      360.76      360.76     19.53 o
   2  14   0     2399.32     2414.19     50.41 o
   3  14   0      140.79      140.06     14.47 o
   4  14   0     2450.64     2472.21     50.87 o
   5  14   0       66.00       48.96     25.56 o
   6  14   0       92.31      104.20     19.44 o
   7  14   0      142.17      129.78     19.34 o
   8  14   0       13.67       -0.47     12.98 o
   9  14   0       74.10       82.70     19.89 o
  10  14   0        0.37      -14.93     14.93 o
   1  15   0      817.17      806.56     29.14 o
   2  15   0      288.31      270.98     19.11 o
   3  15   0     3594.92     3636.58     55.02 o
   4  15   0       11.99        2.70     17.54 o
   5  15   0      283.56      284.63     23.45 o
   6  15   0      128.02      130.91     29.70 o
   7  15   0        0.81        6.59     13.21 o
   8  15   0      334.41      379.50     30.25 o
   9  15   0       36.52       21.42     16.49 o
  10  15   0      126.45      117.93     24.60 o
   0  16   0     2108.32     1960.00     68.11 o
   1  16   0      391.27      345.28     32.63 o
   2  16   0      269.30      267.10     20.37 o
   3  16   0       94.89       89.50     11.34 o
   4  16   0       11.90       13.18     11.31 o
   5  16   0     1002.37     1055.43     39.82 o
   6  16   0       31.95       45.23     23.43 o
   7  16   0       22.91       40.78     15.88 o
   8  16   0       26.16       27.97     16.99 o
   9  16   0      234.36      276.06     56.51 o
   1  17   0      269.85      283.01     26.43 o
   2  17   0        0.62       -2.17      9.49 o
   3  17   0      289.99      268.77     26.65 o
   4  17   0        4.79        7.22     27.78 o
   5  17   0      272.79      312.87     26.53 o
   6  17   0       63.60       25.97     14.74 o
   7  17   0       10.43       -2.37     13.34 o
   8  17   0       98.64      112.07     21.76 o
   9  17   0        2.50      -11.61     15.65 o
   0  18   0      324.03      300.16     31.67 o
   1  18   0       26.12       17.63     11.80 o
   2  18   0      273.57      286.16     22.54 o
   3  18   0       82.34       57.70     14.89 o
   4  18   0      238.04      211.15     26.08 o
   5  18   0      223.28      237.43     26.76 o
   6  18   0       45.59       60.17     17.45 o
   7  18   0      220.17      310.99     30.83 o
   8  18   0       91.10       72.15     22.20 o
   9  18   0      138.95      161.96     27.10 o
   1  19   0      322.52      286.71     23.54 o
   2  19   0       29.88       39.10     13.58 o
   3  19   0      471.11      450.56     29.44 o
   4  19   0        3.27        5.22     12.32 o
   5  19   0       15.42       20.93     16.54 o
   6  19   0       16.99       24.70     16.11 o
   7  19   0       51.51       54.41     19.34 o
   8  19   0       34.83        2.79     17.63 o
   0  20   0      755.97      829.29     50.47 o
   1  20   0      281.56      241.62     22.90 o
   2  20   0      228.96      230.37     18.70 o
   3  20   0      260.27      253.19     25.61 o
   4  20   0      376.42      418.35     31.03 o
   5  20   0      237.44      225.69     26.67 o
   6  20   0       56.05       72.44     20.35 o
   7  20   0      268.71      295.53     37.28 o
   1  21   0       23.74       19.49     13.20 o
   2  21   0        6.60       14.66     10.66 o
   3  21   0       35.97       35.80     15.59 o
   4  21   0       95.39      106.07     20.57 o
   5  21   0       87.49       92.75     32.37 o
   6  21   0        0.06        0.34     16.66 o
   7  21   0        6.30       20.51     26.62 o
   0  22   0      708.02      668.85     49.40 o
   1  22   0       42.86       31.63     27.29 o
   2  22   0      969.55      976.33     42.80 o
   3  22   0      116.19      127.34     21.07 o
   4  22   0      371.93      362.08     40.86 o
   5  22   0      219.75      245.09     61.44 o
   6  22   0        8.42        3.87     16.90 o
   1  23   0      189.20      162.97     23.41 o
   2  23   0        1.64      -13.13     13.13 o
   3  23   0      151.58      129.77     22.00 o
   4  23   0        3.63      -11.82     14.95 o
   5  23   0      260.59      199.28     27.95 o
   0  24   0     1041.45     1005.26     63.10 o
   1  24   0      221.95      240.95     27.29 o
   2  24   0      180.43      217.36     26.71 o
   3  24   0      116.26      116.10     27.62 o
   4  24   0      420.40      520.62     67.22 o
   1  25   0      246.02      177.09     36.25 o
   2  25   0       13.97        0.96     15.90 o
 -13   1   1      250.58      251.84     32.16 o
 -12   1   1      203.33      170.86     27.55 o
 -11   1   1      524.84      515.66     65.65 o
 -10   1   1     1180.18     1270.85     66.05 o
  -9   1   1      392.11      411.33     27.63 o
  -8   1   1      904.29      890.99     48.46 o
  -7   1   1      406.40      462.46     23.02 o
  -6   1   1     1903.68     1866.00     39.53 o
  -5   1   1     7208.06     7285.27     76.79 o
  -4   1   1     2408.69     2151.11     25.92 o
  -3   1   1    12103.14    12203.52     91.35 o
  -2   1   1     2433.40     2282.00     21.59 o
  -1   1   1    23429.16    23335.19    142.88 o
   0   1   1      876.57      753.23     16.84 o
   1   1   1    15390.21    15904.58    111.66 o
   2   1   1      424.47      365.24      7.79 o
   3   1   1     6605.07     6216.59     76.52 o
   4   1   1     8586.75     8498.36    119.34 o
   5   1   1     3462.31     3372.52     81.60 o
   6   1   1     3859.64     3696.36    134.69 o
   7   1   1       77.68       48.82     11.90 o
   8   1   1     2566.49     2689.51     61.65 o
   9   1   1        1.05      -10.84     11.71 o
  10   1   1      805.25      871.27     40.65 o
  11   1   1       79.65      100.41     32.11 o
  12   1   1       71.63       85.15     24.26 o
 -13   2   1        3.33       -7.37     19.41 o
 -12   2   1       18.83        1.05     16.98 o
 -11   2   1      133.71      108.90     21.98 o
 -10   2   1       33.56       28.31     25.89 o
  -9   2   1       81.81       75.28     16.05 o
  -8   2   1      150.58      151.93     25.84 o
  -7   2   1      203.29      192.68     18.10 o
  -6   2   1     1450.34     1575.50     30.85 o
  -5   2   1     7102.06     7362.41     65.84 o
  -4   2   1      933.67      966.17     15.96 o
  -3   2   1     8707.95     8841.57     68.99 o
  -2   2   1     9975.34    10186.75     74.71 o
  -1   2   1      499.57      478.47      7.69 o
   0   2   1     4185.40     4125.92     47.27 o
   1   2   1     1531.73     1656.91     16.46 o
   2   2   1        2.77        1.18      2.05 o
   3   2   1       89.26       82.39      6.51 o
   4   2   1      137.77      214.68     25.24 o
   5   2   1     3276.59     3502.23     47.94 o
   6   2   1        9.94       15.67      6.46 o
   7   2   1      434.43      445.60     26.07 o
   8   2   1     1214.98     1144.28     55.62 o
   9   2   1      147.07      177.37     35.90 o
  10   2   1      161.56      181.27     24.72 o
  11   2   1       43.51       27.61     17.81 o
  12   2   1        0.11       -7.16     17.49 o
 -12   3   1       65.30       98.80     22.58 o
 -11   3   1       20.47       32.86     17.03 o
 -10   3   1      753.81      838.65     38.07 o
  -9   3   1       17.30       31.81     19.30 o
  -8   3   1     1411.63     1448.40     54.82 o
  -7   3   1      173.15      173.54     13.48 o
  -6   3   1     2314.10     2416.25     39.37 o
  -5   3   1     1982.72     1827.27     28.72 o
  -4   3   1    23202.79    23158.12    167.33 o
  -3   3   1     3263.22     3134.44     34.78 o
  -2   3   1     2350.24     2460.19     28.19 o
  -1   3   1      689.27      630.60     25.70 o
   0   3   1     2897.78     2875.64     47.48 o
   1   3   1     7808.67     7825.79     58.92 o
   2   3   1      507.44      503.65      9.63 o
   3   3   1     1627.40     1459.01     16.02 o
   4   3   1     3025.89     2885.67     48.89 o
   5   3   1     1092.72     1113.17     24.85 o
   6   3   1     2435.28     2320.09     40.38 o
   7   3   1      109.96      119.63     12.77 o
   8   3   1     2179.13     2212.63     81.80 o
   9   3   1        8.51       15.18     13.50 o
  10   3   1      719.44      773.30     38.70 o
  11   3   1       19.07       41.70     18.33 o
  12   3   1      157.22      178.55     28.84 o
 -12   4   1       16.58        4.59     17.26 o
 -11   4   1       29.66       34.93     16.43 o
 -10   4   1      276.77      324.96     27.90 o
  -9   4   1       61.90       70.67     12.47 o
  -8   4   1      364.40      333.33     25.56 o
  -7   4   1      256.43      282.03     16.20 o
  -6   4   1       79.87      119.83     15.06 o
  -5   4   1     7831.16     8348.03     72.56 o
  -4   4   1     1606.45     1606.85     21.60 o
  -3   4   1      202.14      190.26      6.52 o
  -2   4   1      690.03      661.00     11.34 o
  -1   4   1    13613.12    14316.41    208.15 o
   0   4   1    17303.29    17283.43    173.27 o
   1   4   1     4085.56     3996.85     29.91 o
   2   4   1     2221.90     2338.69     20.87 o
   3   4   1     2709.64     2590.27     24.14 o
   4   4   1     1123.89     1094.53     22.58 o
   5   4   1      657.60      641.71     22.73 o
   6   4   1     1184.40     1209.12     28.38 o
   7   4   1      158.63      145.05     13.89 o
   8   4   1      696.45      686.43     20.89 o
   9   4   1      993.03      996.87     57.34 o
  10   4   1        2.36        6.92     14.62 o
  11   4   1       82.08       74.31     23.74 o
  12   4   1       29.92       30.81     20.66 o
 -12   5   1      117.26      120.62     24.11 o
 -11   5   1        2.80       -0.40     14.67 o
 -10   5   1     1381.95     1366.30     39.62 o
  -9   5   1      171.86      142.03     32.16 o
  -8   5   1     1901.80     2039.71     75.21 o
  -7   5   1       21.57       34.15      6.39 o
  -6   5   1     2069.83     1907.18     40.67 o
  -5   5   1      361.62      451.34     12.91 o
  -4   5   1      195.35      164.46     10.74 o
  -3   5   1       25.33       53.04      4.21 o
  -2   5   1     1391.36     1285.68     15.58 o
  -1   5   1    15207.10    15185.52    124.30 o
   0   5   1    10439.96    10486.92     90.28 o
   1   5   1      564.56      728.81      9.52 o
   2   5   1     2003.37     2141.41     20.28 o
   3   5   1     3014.73     3196.90     28.59 o
   4   5   1     2829.25     2931.26     30.30 o
   5   5   1     4730.70     4763.93     50.48 o
   6   5   1     1372.52     1343.27     26.06 o
   7   5   1        1.33       -5.57      5.86 o
   8   5   1       22.97       32.70      8.39 o
   9   5   1       20.86        5.75     10.59 o
  10   5   1      617.16      633.95     69.93 o
  11   5   1        8.40       22.29     17.50 o
  12   5   1      265.90      227.19     30.96 o
 -12   6   1       68.35       93.74     23.31 o
 -11   6   1      164.82      158.78     19.48 o
 -10   6   1       12.79       25.66     12.34 o
  -9   6   1     1140.31     1237.18     35.32 o
  -8   6   1      197.72      203.90     30.57 o
  -7   6   1     1919.01     2013.79     38.44 o
  -6   6   1      277.26      283.92     11.59 o
  -5   6   1     3328.78     3329.39     37.59 o
  -4   6   1     1226.69     1106.73     17.71 o
  -3   6   1     3646.37     3534.47     34.35 o
  -2   6   1     2364.66     2307.88     23.53 o
  -1   6   1    11528.15    12032.86    101.21 o
   0   6   1    27772.81    27678.90    354.97 o
   1   6   1      836.53      813.82     12.66 o
   2   6   1      417.59      398.12     10.64 o
   3   6   1      159.75      211.72      6.46 o
   4   6   1     8834.69     8889.86     74.60 o
   5   6   1      360.38      330.60     12.14 o
   6   6   1      732.26      745.25     19.16 o
   7   6   1        6.85        5.65      6.25 o
   8   6   1      120.06      108.15     11.40 o
   9   6   1     1263.14     1285.69     37.52 o
  10   6   1       48.86       24.04     13.62 o
  11   6   1       57.35       60.66     20.04 o
  12   6   1       14.30       30.77     20.53 o
 -12   7   1        2.67       13.80     19.03 o
 -11   7   1        2.25       10.45     13.50 o
 -10   7   1      235.44      263.16     32.85 o
  -9   7   1      480.89      428.50     22.81 o
  -8   7   1      118.56      111.41     17.69 o
  -7   7   1        3.49       16.18      7.74 o
  -6   7   1      130.81      124.29      8.53 o
  -5   7   1      237.29      226.86     10.51 o
  -4   7   1      288.08      285.26      9.32 o
  -3   7   1     1993.27     1926.61     23.04 o
  -2   7   1      211.69      256.42      8.86 o
  -1   7   1     2300.30     2366.83     24.22 o
   0   7   1     1806.46     1806.48     23.65 o
   1   7   1       55.77       92.26      4.30 o
   2   7   1       13.57       10.08      2.60 o
   3   7   1     1608.93     1629.30     19.33 o
   4   7   1       13.20        7.94      3.19 o
   5   7   1      803.73      748.60     17.80 o
   6   7   1       56.15       61.42      8.02 o
   7   7   1      596.74      559.33     33.83 o
   8   7   1       13.76        6.30      8.00 o
   9   7   1        6.81       -1.67     13.16 o
  10   7   1      168.25      118.41     17.57 o
  11   7   1        0.46        7.18     13.94 o
 -12   8   1       49.03       59.63     17.22 o
 -11   8   1       48.05       52.25     15.30 o
 -10   8   1      116.99      163.14     18.52 o
  -9   8   1     1309.86     1421.54     47.16 o
  -8   8   1      228.76      220.03     16.85 o
  -7   8   1      209.83      203.49     14.61 o
  -6   8   1      346.91      371.90     13.35 o
  -5   8   1     1727.19     1709.35     25.99 o
  -4   8   1     4113.62     4189.84     42.24 o
  -3   8   1      416.87      376.00     10.19 o
  -2   8   1     6830.94     6586.22     54.93 o
  -1   8   1     2684.91     2958.74     29.12 o
   0   8   1    15250.10    15126.72    130.19 o
   1   8   1      685.78      716.25     13.07 o
   2   8   1      757.87      662.46     11.32 o
   3   8   1      822.71      840.85     17.21 o
   4   8   1     8268.62     8386.72     64.83 o
   5   8   1     1884.39     1936.05     41.89 o
   6   8   1      740.40      756.24     19.82 o
   7   8   1      119.97      129.95     16.33 o
   8   8   1        0.49        2.16      7.86 o
   9   8   1      544.60      576.96     22.82 o
  10   8   1      105.16      136.50     18.32 o
  11   8   1      376.61      412.81     28.33 o
 -12   9   1        5.76        8.60     15.86 o
 -11   9   1       97.52      138.83     19.54 o
 -10   9   1        1.93        0.82     12.01 o
  -9   9   1        0.90       -0.47     12.12 o
  -8   9   1       26.93       17.08      9.53 o
  -7   9   1        5.19        7.41      7.76 o
  -6   9   1      273.65      286.26     12.01 o
  -5   9   1      104.04      123.10      8.08 o
  -4   9   1       16.25       16.64      4.37 o
  -3   9   1      250.84      213.39      7.26 o
  -2   9   1      389.84      449.53      9.14 o
  -1   9   1      181.98      206.93      6.70 o
   0   9   1       42.50       35.56      7.28 o
   1   9   1     1050.91     1015.76     14.38 o
   2   9   1       20.22       21.49      3.88 o
   3   9   1      942.56      941.08     14.91 o
   4   9   1       40.09       37.96      4.59 o
   5   9   1        0.34       -4.46      4.46 o
   6   9   1       31.38       33.60      7.19 o
   7   9   1      751.76      738.86     32.34 o
   8   9   1        6.45        4.90     12.31 o
   9   9   1       47.85       36.55     12.91 o
  10   9   1      170.23      148.61     18.79 o
  11   9   1        0.97       -1.63     13.13 o
 -12  10   1      113.79       94.02     33.59 o
 -11  10   1      346.71      366.02     26.69 o
 -10  10   1      152.06      149.32     15.78 o
  -9  10   1     2023.86     2056.33     39.77 o
  -8  10   1      223.04      189.01     16.34 o
  -7  10   1     1430.81     1427.91     52.71 o
  -6  10   1      535.47      549.00     19.10 o
  -5  10   1     1438.13     1341.27     22.82 o
  -4  10   1      998.22      888.37     15.74 o
  -3  10   1      627.41      613.64     11.83 o
  -2  10   1     1926.75     1871.97     28.57 o
  -1  10   1      391.20      466.70     10.08 o
   0  10   1    11265.49    11470.03    104.58 o
   1  10   1       42.15       34.99      3.61 o
   2  10   1    12131.71    12204.64     85.90 o
   3  10   1     1122.60     1150.24     17.16 o
   4  10   1     4535.75     4538.21     45.69 o
   5  10   1      808.38      783.68     21.80 o
   6  10   1     2334.63     2230.31     46.11 o
   7  10   1     1811.79     1841.68     34.08 o
   8  10   1       42.07       50.29     10.45 o
   9  10   1     1861.09     1908.84     39.25 o
  10  10   1        5.42       17.34     13.54 o
  11  10   1      197.84      228.38     23.82 o
 -11  11   1       43.03       40.37     15.82 o
 -10  11   1        0.10       -2.67     12.39 o
  -9  11   1       11.46       32.12     12.41 o
  -8  11   1      493.64      513.75     23.88 o
  -7  11   1       24.11       30.32      9.75 o
  -6  11   1      246.77      242.88     26.85 o
  -5  11   1      666.54      711.98     18.90 o
  -4  11   1       31.89       29.11      5.42 o
  -3  11   1      320.23      333.31     11.30 o
  -2  11   1      189.47      228.30     10.44 o
  -1  11   1       83.11       83.68      6.47 o
   0  11   1     1218.67     1404.64     22.89 o
   1  11   1      142.71      132.81      5.94 o
   2  11   1      707.47      738.04     12.97 o
   3  11   1        5.09        1.01      3.70 o
   4  11   1      833.80      877.88     19.09 o
   5  11   1      707.61      719.72     18.65 o
   6  11   1      132.22      126.33     10.88 o
   7  11   1      567.59      543.58     19.51 o
   8  11   1      446.54      410.19     19.22 o
   9  11   1       55.03       53.76     12.14 o
  10  11   1       15.94       12.03     16.64 o
  11  11   1       38.52       26.25     19.38 o
 -11  12   1      440.67      390.57     31.43 o
 -10  12   1      146.84      175.43     19.91 o
  -9  12   1     1384.43     1369.94     50.10 o
  -8  12   1      418.95      435.06     23.50 o
  -7  12   1     2191.82     2349.82     85.51 o
  -6  12   1      191.74      190.56     21.54 o
  -5  12   1     6117.70     5947.79     62.62 o
  -4  12   1     1994.18     2022.96     30.63 o
  -3  12   1      363.12      339.62     14.10 o
  -2  12   1     1602.94     1600.60     27.41 o
  -1  12   1      150.07      167.60     22.48 o
   0  12   1     3489.54     3463.00    103.84 o
   1  12   1     1815.38     1876.97     28.37 o
   2  12   1      705.18      623.42     18.62 o
   3  12   1     1143.30     1146.58     20.94 o
   4  12   1     1951.98     1955.55     35.89 o
   5  12   1     3309.54     3322.78     51.45 o
   6  12   1       26.41       31.02      9.33 o
   7  12   1     1248.82     1246.94     33.82 o
   8  12   1        0.47        0.38     10.08 o
   9  12   1      488.53      493.26     26.76 o
  10  12   1       57.38       31.78     13.82 o
 -11  13   1        1.17        8.52     14.87 o
 -10  13   1      103.54       85.98     17.46 o
  -9  13   1        8.41        6.80     11.63 o
  -8  13   1       62.39       40.95     14.03 o
  -7  13   1       60.09       40.64     10.84 o
  -6  13   1        8.16        9.47      9.38 o
  -5  13   1      521.99      490.53     16.40 o
  -4  13   1      218.42      224.90     11.55 o
  -3  13   1       27.67       21.41     12.31 o
  -2  13   1      234.80      248.95     16.57 o
  -1  13   1      878.18      845.28     27.67 o
   0  13   1      743.16      804.09     26.62 o
   1  13   1     1024.78     1034.41     33.21 o
   2  13   1       35.94       34.33      7.06 o
   3  13   1      133.60      172.99     12.07 o
   4  13   1      389.30      349.86     22.60 o
   5  13   1     1045.72      990.44     35.47 o
   6  13   1      380.73      379.33     27.78 o
   7  13   1       16.52       15.15      9.97 o
   8  13   1       19.50       19.99     11.12 o
   9  13   1       61.83       54.18     14.54 o
  10  13   1      113.44      135.59     19.51 o
 -10  14   1       16.60       16.84     16.73 o
  -9  14   1      886.93      891.11     33.42 o
  -8  14   1       22.54       30.46     14.85 o
  -7  14   1     1488.31     1553.97     48.63 o
  -6  14   1      964.76      976.62     37.33 o
  -5  14   1     1639.39     1570.03     45.07 o
  -4  14   1     1823.71     1874.64     37.33 o
  -3  14   1     2168.11     2071.10     38.47 o
  -2  14   1     2052.66     1948.16     48.27 o
  -1  14   1      119.39      134.00     19.79 o
   0  14   1     2118.92     2115.68    119.91 o
   1  14   1      334.92      319.29     18.41 o
   2  14   1     2049.45     2132.69     53.35 o
   3  14   1     3690.54     3740.17     84.06 o
   4  14   1        7.31        3.81      9.48 o
   5  14   1     1150.38     1141.72     39.91 o
   6  14   1      366.66      389.39     26.64 o
   7  14   1     1065.22     1142.49     43.01 o
   8  14   1       23.27       -7.36     12.64 o
   9  14   1      561.23      486.96     39.13 o
  10  14   1       41.92       70.48     25.54 o
 -10  15   1      234.41      267.30     30.80 o
  -9  15   1       10.88       -1.41     14.54 o
  -8  15   1       81.25       70.92     17.62 o
  -7  15   1      237.45      215.21     23.39 o
  -6  15   1      335.96      339.19     25.89 o
  -5  15   1      921.87      912.02     35.78 o
  -4  15   1      503.10      490.85     20.24 o
  -3  15   1      416.69      442.90     18.54 o
  -2  15   1       15.65       -1.28     10.22 o
  -1  15   1     2950.02     3078.64     60.32 o
   0  15   1      385.19      446.48     22.55 o
   1  15   1     3722.84     3759.46    137.80 o
   2  15   1        0.48       -4.36      6.01 o
   3  15   1      544.40      551.56     28.05 o
   4  15   1       10.81       25.26     11.00 o
   5  15   1       23.13       35.27     13.74 o
   6  15   1        7.13       13.59     12.54 o
   7  15   1        2.69       -5.90     11.91 o
   8  15   1       91.58      111.69     20.98 o
   9  15   1        8.42       11.69     16.83 o
  10  15   1        3.11      -21.56     21.56 o
 -10  16   1       22.39        9.91     44.72 o
  -9  16   1       35.17       37.07     18.34 o
  -8  16   1       28.07       13.09     15.12 o
  -7  16   1      253.17      276.63     26.47 o
  -6  16   1        2.55       -0.62     16.65 o
  -5  16   1      419.47      462.84     27.90 o
  -4  16   1      600.33      625.99     30.85 o
  -3  16   1       77.33       92.35     11.68 o
  -2  16   1      287.00      273.98     21.45 o
  -1  16   1      177.95      195.00     17.95 o
   0  16   1     2134.86     2174.20     52.58 o
   1  16   1      249.33      273.87     20.15 o
   2  16   1     2557.29     2633.38     54.51 o
   3  16   1        3.00       -0.28      9.47 o
   4  16   1      396.07      456.65     27.53 o
   5  16   1      110.28       99.24     17.87 o
   6  16   1       36.64       30.27     14.01 o
   7  16   1      312.86      327.92     28.63 o
   8  16   1      129.90      137.07     22.74 o
   9  16   1      146.44      113.18     24.22 o
  -9  17   1       30.66       32.09     19.67 o
  -8  17   1       71.67       86.42     20.10 o
  -7  17   1        3.61        3.04     13.81 o
  -6  17   1      958.39      946.26     73.06 o
  -5  17   1      523.25      506.88     55.69 o
  -4  17   1      425.01      445.86     21.93 o
  -3  17   1      515.59      568.05     22.82 o
  -2  17   1      238.62      237.92     41.23 o
  -1  17   1      872.89      791.46     31.97 o
   0  17   1      409.67      426.13     25.11 o
   1  17   1      229.94      239.43     19.86 o
   2  17   1       35.44       29.49      9.17 o
   3  17   1       79.08       74.20     27.86 o
   4  17   1      370.02      376.57     27.30 o
   5  17   1      242.27      217.58     24.21 o
   6  17   1       96.87       66.27     17.22 o
   7  17   1        7.48       16.03     15.13 o
   8  17   1       64.06       60.06     19.50 o
   9  17   1        3.10       14.07     18.21 o
  -9  18   1        2.94       -7.69     16.70 o
  -8  18   1        3.35        4.19     15.66 o
  -7  18   1      143.78      138.89     22.11 o
  -6  18   1       85.06       58.03     17.12 o
  -5  18   1       85.70       63.81     20.30 o
  -4  18   1      272.28      275.07     24.72 o
  -3  18   1        9.12       11.59      9.77 o
  -2  18   1      941.36      877.78     60.43 o
  -1  18   1     1347.52     1286.69     41.16 o
   0  18   1      943.91      979.51     48.20 o
   1  18   1       46.76       31.38     12.06 o
   2  18   1      147.09      174.47     15.56 o
   3  18   1        0.46        2.87     11.36 o
   4  18   1      348.34      300.26     70.94 o
   5  18   1        0.88       10.99     21.80 o
   6  18   1      122.25      136.27     21.94 o
   7  18   1        2.99       -0.54     14.55 o
   8  18   1       34.01       -7.51     16.12 o
  -8  19   1      262.76      266.72     30.21 o
  -7  19   1       10.47       13.45     15.55 o
  -6  19   1      418.34      354.35     30.68 o
  -5  19   1      507.50      591.05     35.40 o
  -4  19   1       27.42       16.47     16.68 o
  -3  19   1      100.59      117.60     14.60 o
  -2  19   1      568.29      538.33     29.42 o
  -1  19   1      789.61      760.92     62.94 o
   0  19   1        5.00        6.40     10.67 o
   1  19   1      639.74      674.32     32.40 o
   2  19   1      113.73       83.30     21.84 o
   3  19   1      433.00      504.80     31.54 o
   4  19   1      123.12      156.78     27.88 o
   5  19   1      411.61      388.03     30.75 o
   6  19   1      354.26      347.54     55.57 o
   7  19   1       62.81       65.34     20.29 o
   8  19   1      281.98      294.44     33.24 o
  -8  20   1        9.54       15.41     18.83 o
  -7  20   1        1.92       -0.84     20.82 o
  -6  20   1       48.11       25.99     17.95 o
  -5  20   1       32.32       56.62     17.68 o
  -4  20   1        1.41      -11.79     11.79 o
  -3  20   1       24.72       13.36     10.36 o
  -2  20   1        1.02       -4.91     11.60 o
  -1  20   1        5.92        3.12     13.35 o
   0  20   1       56.81       30.88     13.92 o
   1  20   1       10.55       -5.00     10.88 o
   2  20   1       89.57       80.54     17.16 o
   3  20   1       24.54       35.09     15.44 o
   4  20   1       32.40       33.82     15.53 o
   5  20   1       11.55       30.25     16.27 o
   6  20   1       24.04       17.45     16.44 o
   7  20   1       41.81       21.15     18.73 o
  -7  21   1        0.62       -0.95     16.84 o
  -6  21   1      205.00      243.68     28.91 o
  -5  21   1       33.86       12.02     16.35 o
  -4  21   1       76.06       92.99     41.05 o
  -3  21   1      194.02      189.72     35.13 o
  -2  21   1        1.84       -0.46     12.94 o
  -1  21   1      171.01      196.91     30.47 o
   0  21   1        1.54        1.47     12.26 o
   1  21   1      431.47      393.85     34.80 o
   2  21   1       47.93       41.10     19.46 o
   3  21   1      412.53      449.31     32.77 o
   4  21   1      233.38      253.02     27.53 o
   5  21   1      143.47      113.88     22.32 o
   6  21   1      259.02      268.57     30.66 o
  -6  22   1       20.88        2.70     17.16 o
  -5  22   1       51.74       55.85     19.85 o
  -4  22   1       53.44       49.03     17.87 o
  -3  22   1       51.47       23.31     15.64 o
  -2  22   1      198.46      176.82     40.79 o
  -1  22   1      197.90      150.66     22.00 o
   0  22   1        3.56      -10.91     12.17 o
   1  22   1       16.18       19.46     21.89 o
   2  22   1        4.86       13.10     14.40 o
   3  22   1      261.42      177.95     24.46 o
   4  22   1       65.01       89.85     20.19 o
   5  22   1       27.59       22.25     17.51 o
   6  22   1       11.47       16.23     19.23 o
  -5  23   1      229.89      231.31     29.70 o
  -4  23   1      197.81      197.27     28.70 o
  -3  23   1      327.82      304.24     29.73 o
  -2  23   1      361.08      349.18     24.21 o
  -1  23   1      444.83      431.14     61.39 o
   0  23   1      100.29       72.64     23.53 o
   1  23   1      787.52      797.95     59.27 o
   2  23   1      112.49       90.75     21.31 o
   3  23   1      416.54      479.48     35.69 o
   4  23   1       69.27       80.28     25.94 o
   5  23   1      249.98      255.19     31.25 o
  -4  24   1      123.42      134.15     24.11 o
  -3  24   1       21.33       10.57     16.55 o
  -2  24   1      117.57      111.91     21.54 o
  -1  24   1       85.86       75.59     26.19 o
   0  24   1      495.31      475.98     33.98 o
   1  24   1        2.43       16.56     23.86 o
   2  24   1      162.94      133.09     23.27 o
   3  24   1        4.74       13.50     16.81 o
  -2  25   1       30.16        5.29     17.71 o
  -1  25   1      434.74      530.07     36.51 o
   0  25   1        1.22       -2.62     22.03 o
   1  25   1      261.47      296.55     30.61 o
 -13   0   2       11.64      -12.58     25.26 o
 -12   0   2       33.72       11.27     25.40 o
 -11   0   2      840.33      842.81     59.27 o
 -10   0   2      203.52      170.64     31.81 o
  -9   0   2     2031.40     2330.33     83.07 o
  -8   0   2      846.85      886.12     46.68 o
  -7   0   2     1111.40     1134.83     49.07 o
  -6   0   2     1621.75     1541.36     52.01 o
  -5   0   2    21254.52    21503.43    323.69 o
  -4   0   2    15741.38    15722.82    168.72 o
  -3   0   2     4990.92     4683.37     59.38 o
  -2   0   2     1971.87     1988.21     23.56 o
  -1   0   2       22.15       12.14      3.47 o
   0   0   2    28113.15    26692.33    264.28 o
   1   0   2     6134.44     6368.08     56.80 o
   2   0   2     5000.47     5067.20    111.96 o
   3   0   2      488.22      438.99     10.86 o
   4   0   2     4544.74     4285.53     67.49 o
   5   0   2      979.48      889.17     23.22 o
   6   0   2       20.08        3.43      5.28 o
   7   0   2       16.17        8.79     13.94 o
   8   0   2     1587.90     1559.84     67.54 o
   9   0   2     2312.04     2365.78     87.99 o
  10   0   2       93.11       71.24     27.88 o
  11   0   2      211.46      220.74     40.88 o
  12   0   2        7.42      -22.03     27.60 o
 -13   1   2       20.23       19.70     20.32 o
 -12   1   2        9.70        4.44     16.70 o
 -11   1   2       17.22       14.89     16.21 o
 -10   1   2       38.25       48.13     16.80 o
  -9   1   2       28.65       27.55     12.80 o
  -8   1   2      123.88      126.85     16.92 o
  -7   1   2        3.51       -3.97     11.53 o
  -6   1   2     1251.53     1252.65     43.17 o
  -5   1   2       78.87       72.43      6.28 o
  -4   1   2      184.88      203.71      8.07 o
  -3   1   2      606.23      599.30     14.41 o
  -2   1   2      640.32      629.41      8.56 o
  -1   1   2     1116.14     1115.17     15.00 o
   0   1   2     5839.94     5873.66     40.00 o
   1   1   2      264.71      302.56      6.58 o
   2   1   2      800.40      809.38     12.56 o
   3   1   2        2.94        7.25      2.88 o
   4   1   2       55.79       78.25      4.58 o
   5   1   2       72.49       61.67      4.93 o
   6   1   2       24.98       29.21      5.84 o
   7   1   2        2.81       -1.08     10.03 o
   8   1   2        6.16        4.01     11.96 o
   9   1   2      455.07      406.62     30.66 o
  10   1   2       26.78       24.02     15.96 o
  11   1   2        4.94      -13.37     15.26 o
  12   1   2       36.91       15.60     21.20 o
 -13   2   2       20.11       38.89     21.66 o
 -12   2   2      197.27      247.63     29.98 o
 -11   2   2      230.74      205.41     25.72 o
 -10   2   2       41.60       61.37     16.61 o
  -9   2   2      633.98      756.40     35.48 o
  -8   2   2       25.89       28.85     15.18 o
  -7   2   2     1637.46     1683.56     70.06 o
  -6   2   2      677.43      617.83     17.87 o
  -5   2   2     5996.13     6143.10     57.37 o
  -4   2   2     9956.69     9919.03     79.48 o
  -3   2   2      584.59      519.49     13.50 o
  -2   2   2    25410.50    25649.12    143.68 o
  -1   2   2      873.59      923.49     13.36 o
   0   2   2    15895.94    15541.54     98.12 o
   1   2   2       18.02        2.37      2.42 o
   2   2   2    11319.82    10967.21     84.27 o
   3   2   2     1960.43     1960.68     24.24 o
   4   2   2     9454.38     9460.50     68.99 o
   5   2   2     1156.90     1229.16     32.04 o
   6   2   2      353.20      329.48     12.87 o
   7   2   2      221.57      230.79     16.46 o
   8   2   2      414.76      444.41     28.23 o
   9   2   2      678.73      741.74     39.41 o
  10   2   2        0.70       -7.22     14.57 o
  11   2   2       23.44       20.79     18.69 o
  12   2   2      105.89      134.15     32.98 o
 -13   3   2       39.26       31.20     21.27 o
 -12   3   2       88.81      107.78     23.61 o
 -11   3   2      107.17      111.36     21.71 o
 -10   3   2     1123.49     1077.74     42.81 o
  -9   3   2      629.15      600.99     30.21 o
  -8   3   2      364.51      380.41     19.23 o
  -7   3   2      105.19       99.03      9.62 o
  -6   3   2     1070.59      965.76     19.70 o
  -5   3   2      403.55      451.06     16.73 o
  -4   3   2    11332.56    11787.10     92.07 o
  -3   3   2     7538.85     7749.98     61.86 o
  -2   3   2    11489.62    12019.06     87.09 o
  -1   3   2     8799.07     8882.93     76.91 o
   0   3   2    14699.07    14503.26    103.40 o
   1   3   2     1272.15     1407.68     16.76 o
   2   3   2      840.04      961.05     21.77 o
   3   3   2     1164.21     1218.47     18.55 o
   4   3   2     5445.67     5665.91     54.20 o
   5   3   2      396.67      372.14     12.62 o
   6   3   2      337.77      394.01     16.79 o
   7   3   2       34.06       35.25      7.43 o
   8   3   2      191.07      188.28     17.23 o
   9   3   2       14.61       -9.70     12.70 o
  10   3   2       61.04       74.80     19.03 o
  11   3   2       67.25       65.50     21.03 o
  12   3   2       47.11       39.40     22.15 o
 -13   4   2      168.34      159.64     27.81 o
 -12   4   2        2.26      -14.89     14.89 o
 -11   4   2      139.36      159.71     34.05 o
 -10   4   2      119.48       62.10     16.40 o
  -9   4   2     1265.44     1270.02     34.36 o
  -8   4   2       68.31       72.97     11.51 o
  -7   4   2     3432.82     3505.61     43.94 o
  -6   4   2      937.87      972.63     19.59 o
  -5   4   2    13244.12    13307.69    105.85 o
  -4   4   2       26.46       17.62      3.56 o
  -3   4   2     2047.58     2032.54     26.03 o
  -2   4   2     1424.20     1559.04     15.73 o
  -1   4   2    28483.08    28919.91    231.94 o
   0   4   2    26869.59    27652.53    222.29 o
   1   4   2     9751.00     9924.16     75.49 o
   2   4   2      133.06      102.11      6.55 o
   3   4   2      546.32      550.90     12.39 o
   4   4   2     3366.45     3289.55     37.48 o
   5   4   2     3254.99     3179.15     39.11 o
   6   4   2     3691.38     3789.99     50.66 o
   7   4   2      809.35      816.79     21.64 o
   8   4   2      205.61      200.46     17.53 o
   9   4   2     1641.71     1703.61     49.94 o
  10   4   2       20.44       18.70     15.48 o
  11   4   2      308.56      265.26     36.63 o
 -12   5   2       18.62       22.90     19.89 o
 -11   5   2       80.09       51.35     26.17 o
 -10   5   2      402.76      439.15     24.98 o
  -9   5   2      354.17      348.58     35.62 o
  -8   5   2     1793.73     1857.05     32.65 o
  -7   5   2        0.24        7.15      5.40 o
  -6   5   2      655.57      620.02     15.91 o
  -5   5   2       24.94       26.67      4.58 o
  -4   5   2     3357.45     3362.40     35.18 o
  -3   5   2      835.60      759.07     16.77 o
  -2   5   2     1414.42     1375.70     18.82 o
  -1   5   2       17.45       20.88      2.67 o
   0   5   2     4934.48     5535.84     51.99 o
   1   5   2     6404.98     6359.92     46.11 o
   2   5   2      437.04      503.82     11.02 o
   3   5   2     6540.69     6757.23     59.94 o
   4   5   2      217.55      284.53     10.50 o
   5   5   2     2881.78     2848.67     44.35 o
   6   5   2       76.18       61.22      7.82 o
   7   5   2       33.59       43.98      8.26 o
   8   5   2      503.44      529.33     23.79 o
   9   5   2       34.23       44.96     13.23 o
  10   5   2      180.83      207.70     21.53 o
  11   5   2       52.10       57.34     20.92 o
 -12   6   2      161.80      172.23     26.84 o
 -11   6   2      183.44      191.40     24.33 o
 -10   6   2       12.77        3.93     10.90 o
  -9   6   2      200.34      206.53     17.69 o
  -8   6   2      143.05      150.55     22.69 o
  -7   6   2      635.87      620.89     18.57 o
  -6   6   2     1101.42     1114.13     21.27 o
  -5   6   2       58.09       31.21      4.89 o
  -4   6   2       31.12       40.98      4.62 o
  -3   6   2      577.19      684.26     12.48 o
  -2   6   2      313.06      391.26     13.00 o
  -1   6   2     3347.61     3360.20     60.50 o
   0   6   2      799.86      777.87     23.95 o
   1   6   2      217.98      226.20      6.99 o
   2   6   2     2485.41     2478.22     23.58 o
   3   6   2        4.56        6.60      2.14 o
   4   6   2     2778.95     2882.42     35.31 o
   5   6   2      381.53      320.49     14.21 o
   6   6   2      404.40      386.84     19.78 o
   7   6   2      904.03      899.22     23.16 o
   8   6   2       17.43       22.69     10.29 o
   9   6   2      702.69      692.92     28.98 o
  10   6   2      115.96      112.12     24.11 o
  11   6   2      191.07      184.69     29.31 o
 -12   7   2        4.56       11.91     17.92 o
 -11   7   2       19.82       10.38     15.61 o
 -10   7   2      115.15      129.34     16.72 o
  -9   7   2      215.06      200.39     17.72 o
  -8   7   2       70.83       42.61     10.22 o
  -7   7   2       26.12       28.18      7.55 o
  -6   7   2     1385.91     1341.84     26.31 o
  -5   7   2     1444.19     1417.12     22.61 o
  -4   7   2     1753.76     1707.46     23.33 o
  -3   7   2      720.65      646.63     12.38 o
  -2   7   2     3480.60     3601.56     33.14 o
  -1   7   2     8631.35     8584.28     97.93 o
   0   7   2    12367.16    13352.29     99.27 o
   1   7   2     1199.97      954.79     16.49 o
   2   7   2     3089.43     3430.09     31.38 o
   3   7   2      556.79      452.83      9.27 o
   4   7   2      936.85      875.34     18.30 o
   5   7   2     3731.41     3629.14     54.90 o
   6   7   2      588.10      574.87     28.54 o
   7   7   2      353.18      356.61     15.78 o
   8   7   2      561.54      558.88     20.67 o
   9   7   2       11.87       10.01     10.99 o
  10   7   2      390.81      428.13     32.50 o
  11   7   2        1.22        4.97     13.67 o
 -12   8   2       21.70        4.15     14.37 o
 -11   8   2        2.88        6.18     12.21 o
 -10   8   2      555.61      484.39     26.23 o
  -9   8   2     1494.52     1360.41     36.25 o
  -8   8   2       56.84       44.85     14.30 o
  -7   8   2     1082.15     1135.34     23.60 o
  -6   8   2        2.19       -3.23      4.81 o
  -5   8   2      257.67      230.57     10.02 o
  -4   8   2      610.69      603.48     13.59 o
  -3   8   2     1945.63     2096.45     24.86 o
  -2   8   2     1075.81     1070.17     14.46 o
  -1   8   2      762.33      790.63     19.52 o
   0   8   2      432.75      477.32     12.40 o
   1   8   2       67.27       74.30      4.23 o
   2   8   2     2615.82     2663.79     26.34 o
   3   8   2      524.54      553.35     12.30 o
   4   8   2       45.34       64.18      9.56 o
   5   8   2        4.74        8.72      4.93 o
   6   8   2      441.04      442.00     19.17 o
   7   8   2      919.41      859.21     23.29 o
   8   8   2        8.60       15.85      8.90 o
   9   8   2       42.58       35.90     12.31 o
  10   8   2       15.13        6.38     13.25 o
  11   8   2        5.46       17.43     14.91 o
 -12   9   2      192.69      162.56     26.91 o
 -11   9   2      354.70      303.55     24.25 o
 -10   9   2      458.52      524.69     26.82 o
  -9   9   2      539.06      544.45     31.43 o
  -8   9   2      731.29      736.75     25.31 o
  -7   9   2      392.22      393.53     20.74 o
  -6   9   2     1309.11     1271.92     44.55 o
  -5   9   2      455.76      437.83     13.10 o
  -4   9   2     2511.65     2342.47     29.14 o
  -3   9   2     2692.70     2646.12     29.40 o
  -2   9   2      113.81       85.90      7.15 o
  -1   9   2    24119.58    24200.96    206.57 o
   0   9   2     1370.04     1395.83     26.44 o
   1   9   2    10793.50    10902.68     85.18 o
   2   9   2       42.70       72.29      5.58 o
   3   9   2      729.40      721.15     13.00 o
   4   9   2     1030.99      961.89     22.13 o
   5   9   2     2698.19     2556.92     36.46 o
   6   9   2      815.87      768.96     28.55 o
   7   9   2      164.91      181.13     13.67 o
   8   9   2     1086.47     1102.23     29.37 o
   9   9   2       49.42       48.94     13.75 o
  10   9   2      486.25      541.19     29.78 o
  11   9   2        3.50       13.84     16.57 o
 -12  10   2       97.01       62.16     53.39 o
 -11  10   2       19.69       26.77     21.05 o
 -10  10   2      285.16      268.70     28.95 o
  -9  10   2       55.32       52.59     15.98 o
  -8  10   2       48.60       58.68     13.74 o
  -7  10   2       91.27       91.54     14.92 o
  -6  10   2      161.82      171.50     10.21 o
  -5  10   2      124.93      132.08      8.40 o
  -4  10   2     1091.16     1091.84     18.89 o
  -3  10   2        0.10        2.87      3.13 o
  -2  10   2      508.01      526.49     12.22 o
  -1  10   2     1158.29     1270.63     22.92 o
   0  10   2      214.73      255.27     10.21 o
   1  10   2      305.65      294.36      8.65 o
   2  10   2      135.18      147.01      6.57 o
   3  10   2        8.19        4.90      3.32 o
   4  10   2      274.13      274.78     11.81 o
   5  10   2       16.09       19.36      6.31 o
   6  10   2      470.02      466.27     28.05 o
   7  10   2        1.94        5.70      7.61 o
   8  10   2       30.65       36.00      9.85 o
   9  10   2        1.29       -3.82     11.29 o
  10  10   2        1.80        2.85     12.31 o
  11  10   2       11.89        5.18     15.28 o
 -11  11   2       47.94       79.03     17.67 o
 -10  11   2     1851.64     1778.37     56.92 o
  -9  11   2       39.58       60.92     16.19 o
  -8  11   2     2913.18     2860.39     66.35 o
  -7  11   2        1.23        3.80      9.46 o
  -6  11   2     3401.09     3427.63     50.41 o
  -5  11   2     1479.92     1457.57     29.31 o
  -4  11   2     1206.76     1169.75     34.01 o
  -3  11   2     4901.41     5065.32     52.09 o
  -2  11   2     1150.18     1210.35     31.44 o
  -1  11   2    11732.90    11697.28    110.30 o
   0  11   2     3883.61     4161.56     49.05 o
   1  11   2     1774.63     1665.92     27.13 o
   2  11   2     2698.13     2844.53     29.51 o
   3  11   2     1643.70     1569.43     40.50 o
   4  11   2     2136.72     2150.43     31.99 o
   5  11   2      341.24      348.84     19.07 o
   6  11   2     2924.92     2908.79     42.68 o
   7  11   2       98.06       98.59     16.77 o
   8  11   2     1183.68     1171.15     31.57 o
   9  11   2       13.19       18.16     10.66 o
  10  11   2      435.07      514.29     37.11 o
 -11  12   2        4.24        2.13     13.86 o
 -10  12   2      144.10      134.97     18.54 o
  -9  12   2       24.26       25.59     14.39 o
  -8  12   2        5.48       -0.74     11.49 o
  -7  12   2      107.22       89.54     15.44 o
  -6  12   2      758.86      771.75     23.08 o
  -5  12   2      251.36      257.14     25.30 o
  -4  12   2       30.68       29.34      6.07 o
  -3  12   2      176.98      170.44      9.51 o
  -2  12   2       58.76       70.24      8.64 o
  -1  12   2        3.02        5.15      3.30 o
   0  12   2     1502.21     1435.15     64.83 o
   1  12   2       34.19       46.56      6.13 o
   2  12   2      371.64      397.80     12.43 o
   3  12   2       16.33       11.73     10.18 o
   4  12   2      403.96      448.89     15.29 o
   5  12   2      846.04      868.96     21.53 o
   6  12   2       21.84       23.50      7.79 o
   7  12   2      267.11      219.09     17.86 o
   8  12   2       76.83       61.04     13.87 o
   9  12   2      163.22      160.88     19.29 o
  10  12   2        0.65       21.30     18.59 o
 -11  13   2      103.77      108.57     24.08 o
 -10  13   2     1469.62     1551.33     44.97 o
  -9  13   2        0.49       -0.02     11.18 o
  -8  13   2      575.38      581.71     25.98 o
  -7  13   2      174.85      180.44     16.46 o
  -6  13   2     1388.78     1425.42     28.56 o
  -5  13   2     3628.17     3631.64     46.43 o
  -4  13   2     2087.79     2057.22     31.92 o
  -3  13   2     2281.76     2237.04     32.15 o
  -2  13   2      295.69      321.47     13.41 o
  -1  13   2     4395.38     4443.14     71.89 o
   0  13   2     2550.15     2587.31     50.52 o
   1  13   2     4197.48     4192.59     67.92 o
   2  13   2      401.65      390.36     17.31 o
   3  13   2     3472.07     3624.63     67.97 o
   4  13   2      570.34      605.91     27.88 o
   5  13   2      302.54      308.92     23.25 o
   6  13   2      430.74      420.71     27.40 o
   7  13   2       53.55       61.37     33.42 o
   8  13   2      215.22      222.46     24.84 o
   9  13   2       19.35       13.08     16.06 o
  10  13   2       77.92      135.04     33.63 o
 -11  14   2      182.87      207.87     24.18 o
 -10  14   2      178.00      205.68     21.97 o
  -9  14   2      670.93      693.22     57.12 o
  -8  14   2       32.77       18.07     11.34 o
  -7  14   2      216.82      220.95     17.68 o
  -6  14   2       21.06       19.77     13.07 o
  -5  14   2      244.92      255.72     18.78 o
  -4  14   2       28.67       29.47      8.17 o
  -3  14   2       47.89       39.78      8.27 o
  -2  14   2     1028.09     1076.81     33.11 o
  -1  14   2       38.51       37.06     14.59 o
   0  14   2     1526.70     1464.89     38.16 o
   1  14   2       76.81       91.13     21.61 o
   2  14   2      106.46      111.59     10.77 o
   3  14   2       92.08       73.85     20.60 o
   4  14   2      962.08      873.83     34.56 o
   5  14   2       54.25       45.05     13.74 o
   6  14   2       36.81        8.43     12.04 o
   7  14   2       30.06       32.36     14.97 o
   8  14   2       23.19       25.52     15.88 o
   9  14   2      118.81      118.88     26.76 o
 -10  15   2      174.75      160.73     32.30 o
  -9  15   2       60.51       64.28     18.57 o
  -8  15   2      917.99      923.61     40.48 o
  -7  15   2      170.89      186.34     30.87 o
  -6  15   2      928.72      945.95     37.77 o
  -5  15   2      110.13      103.97     13.03 o
  -4  15   2      398.23      408.75     20.27 o
  -3  15   2     1408.20     1450.72     43.86 o
  -2  15   2      185.55      184.90     17.55 o
  -1  15   2     1228.72     1311.26     55.34 o
   0  15   2        0.34       11.33      8.17 o
   1  15   2      795.93      781.49     28.75 o
   2  15   2      627.09      611.38     21.26 o
   3  15   2     1461.05     1517.45     44.61 o
   4  15   2      653.77      678.23     31.28 o
   5  15   2      501.31      529.91     51.76 o
   6  15   2     1031.21     1127.36     43.13 o
   7  15   2        6.11       -1.06     13.32 o
   8  15   2      432.58      462.97     33.49 o
   9  15   2        2.46        7.80     17.10 o
 -10  16   2      224.36      227.58     38.10 o
  -9  16   2      639.61      670.12     85.67 o
  -8  16   2       26.23       29.70     15.83 o
  -7  16   2       12.35       23.35     14.38 o
  -6  16   2      356.02      348.11     26.68 o
  -5  16   2      905.12      917.28     29.21 o
  -4  16   2     1052.01     1082.43     30.45 o
  -3  16   2      729.12      740.26     24.73 o
  -2  16   2     1595.43     1530.89     43.00 o
  -1  16   2       18.78       13.89      9.71 o
   0  16   2     3214.03     3229.25     73.44 o
   1  16   2      216.63      231.45     18.73 o
   2  16   2     1200.05     1217.80     40.05 o
   3  16   2      120.19      132.43     26.05 o
   4  16   2      313.07      307.11     25.30 o
   5  16   2        8.90       15.29     13.19 o
   6  16   2       95.49       82.24     17.82 o
   7  16   2       54.52       73.79     33.63 o
   8  16   2       25.62       22.46     23.36 o
   9  16   2       35.64        6.30     17.96 o
  -9  17   2       34.21       30.25     18.90 o
  -8  17   2        5.62       29.49     16.11 o
  -7  17   2        0.01        3.10     13.81 o
  -6  17   2      307.82      300.40     27.01 o
  -5  17   2      234.23      265.78     24.13 o
  -4  17   2       12.29       13.49      9.12 o
  -3  17   2      235.19      238.81     16.96 o
  -2  17   2      133.22      122.95     17.26 o
  -1  17   2     1614.14     1574.34     50.82 o
   0  17   2      148.93      157.42     17.26 o
   1  17   2     1536.65     1589.80     49.16 o
   2  17   2      474.10      455.89     28.77 o
   3  17   2     1006.77      971.46     38.01 o
   4  17   2       94.74       76.64     16.91 o
   5  17   2      587.46      673.17     34.60 o
   6  17   2      128.35      116.64     21.05 o
   7  17   2      202.09      263.14     54.28 o
   8  17   2        2.28      -12.11     15.37 o
  -9  18   2      332.90      346.22     76.76 o
  -8  18   2       10.41       37.81     17.84 o
  -7  18   2      650.41      696.28     54.68 o
  -6  18   2        1.35        2.23     13.96 o
  -5  18   2     1127.87     1105.61     42.32 o
  -4  18   2      497.31      517.12     26.04 o
  -3  18   2     1286.78     1328.18     35.02 o
  -2  18   2      523.19      609.15     30.30 o
  -1  18   2     1176.90     1166.89     82.21 o
   0  18   2      537.20      580.82     28.71 o
   1  18   2       22.68       28.55     11.60 o
   2  18   2      719.85      730.46     37.84 o
   3  18   2       62.51       42.18     14.60 o
   4  18   2     1050.57     1038.29     77.13 o
   5  18   2      300.39      299.93     27.91 o
   6  18   2       11.12       24.49     15.71 o
   7  18   2      526.58      498.54     52.01 o
   8  18   2       79.73       71.99     22.37 o
  -8  19   2        0.44        3.72     16.24 o
  -7  19   2       11.87       26.98     15.49 o
  -6  19   2       11.00       17.01     17.47 o
  -5  19   2       85.38       69.39     28.23 o
  -4  19   2       68.07       78.93     13.71 o
  -3  19   2      182.19      167.82     29.20 o
  -2  19   2      279.86      289.73     23.86 o
  -1  19   2      640.94      538.32     29.21 o
   0  19   2      271.79      299.57     45.54 o
   1  19   2        5.47        4.54     17.35 o
   2  19   2       76.74       87.63     16.72 o
   3  19   2       28.33       23.74     14.02 o
   4  19   2       35.34       46.57     15.95 o
   5  19   2        1.58        6.43     15.13 o
   6  19   2      154.00      181.12     28.53 o
   7  19   2       34.79       31.97     27.46 o
  -8  20   2       21.37       42.06     20.09 o
  -7  20   2      268.13      256.44     28.95 o
  -6  20   2      171.25      125.37     22.02 o
  -5  20   2     1142.27     1175.02     46.52 o
  -4  20   2       24.27        8.89     10.81 o
  -3  20   2       27.90       11.74     11.20 o
  -2  20   2       28.13       27.81     13.75 o
  -1  20   2      226.95      189.22     21.27 o
   0  20   2     1103.12     1151.73     41.89 o
   1  20   2      159.35      133.40     28.63 o
   2  20   2      450.05      465.46     55.24 o
   3  20   2      184.30      225.80     25.06 o
   4  20   2      370.35      402.63     32.14 o
   5  20   2      371.26      318.36     30.78 o
   6  20   2      449.75      517.38     95.63 o
   7  20   2       53.78       94.48     23.14 o
  -7  21   2       13.74       17.26     16.72 o
  -6  21   2       11.79        1.86     15.57 o
  -5  21   2      113.90      114.14     20.86 o
  -4  21   2       83.90       64.85     17.32 o
  -3  21   2        0.07       -5.52     10.20 o
  -2  21   2       24.01       22.54     22.76 o
  -1  21   2        1.32       -4.59     12.01 o
   0  21   2       20.07       36.40     14.19 o
   1  21   2       43.75        3.65     17.68 o
   2  21   2       64.48       30.98     16.07 o
   3  21   2       39.11       37.89     15.95 o
   4  21   2        2.14        9.69     19.51 o
   5  21   2        0.04       -6.25     15.70 o
   6  21   2        2.83        5.43     17.56 o
  -6  22   2        8.96       -4.62     16.05 o
  -5  22   2      670.75      703.94     40.53 o
  -4  22   2      130.75       97.07     21.06 o
  -3  22   2      357.81      368.74     24.36 o
  -2  22   2      324.89      334.23     37.91 o
  -1  22   2      133.76      106.14     19.49 o
   0  22   2      318.36      323.23     43.13 o
   1  22   2       20.17       24.59     15.65 o
   2  22   2      519.61      504.59     60.13 o
   3  22   2       32.50       48.97     27.08 o
   4  22   2      520.14      484.71     36.58 o
   5  22   2      220.04      249.33     30.73 o
  -5  23   2      157.80      154.80     61.37 o
  -4  23   2       17.81       19.32     32.28 o
  -3  23   2       68.79       71.78     16.39 o
  -2  23   2        0.35        7.09     14.80 o
  -1  23   2       77.92      101.52     20.20 o
   0  23   2       22.72        8.93     21.56 o
   1  23   2        7.35       10.76     22.87 o
   2  23   2        2.46        0.52     14.64 o
   3  23   2       22.43       25.05     18.27 o
   4  23   2      225.40      197.95     34.52 o
  -4  24   2      542.68      541.28     52.88 o
  -3  24   2       96.49      116.21     22.15 o
  -2  24   2      348.13      323.03     30.28 o
  -1  24   2      123.69      113.51     22.83 o
   0  24   2      636.53      561.68     52.11 o
   1  24   2      101.73       86.33     20.47 o
   2  24   2      296.29      353.53     37.02 o
   3  24   2        5.12       -4.71     16.21 o
  -1  25   2      163.36      133.78     35.36 o
   0  25   2        0.04       -2.20     23.15 o
 -13   1   3      181.75      143.88     27.54 o
 -12   1   3      155.68      156.77     25.28 o
 -11   1   3      190.23      132.24     28.56 o
 -10   1   3     2128.93     2225.97     59.77 o
  -9   1   3      121.44      130.32     18.49 o
  -8   1   3     1409.97     1434.22     41.66 o
  -7   1   3      521.48      568.07     69.91 o
  -6   1   3     1239.27     1066.97     24.35 o
  -5   1   3     2689.33     2523.94     31.25 o
  -4   1   3     1151.28      981.98     14.73 o
  -3   1   3      293.45      296.18      6.05 o
  -2   1   3      441.14      422.16      9.23 o
  -1   1   3    15739.90    15088.90    127.00 o
   0   1   3        2.45       -1.13      1.61 o
   1   1   3     3803.07     3385.77     27.66 o
   2   1   3      231.08      230.35      6.02 o
   3   1   3     1747.62     1604.65     19.83 o
   4   1   3      244.75      212.32      8.72 o
   5   1   3     2536.09     2574.56     33.73 o
   6   1   3     1812.21     1861.70     66.28 o
   7   1   3      228.58      187.16     42.26 o
   8   1   3     1147.86     1163.51    108.31 o
   9   1   3       22.65       32.61     15.48 o
  10   1   3      491.47      542.02     36.15 o
  11   1   3        9.00       -3.98     16.17 o
 -13   2   3        0.49      -18.21     18.21 o
 -12   2   3       10.40        2.54     17.41 o
 -11   2   3      176.76      201.80     29.12 o
 -10   2   3       26.36       27.42     14.26 o
  -9   2   3      339.67      324.76     24.69 o
  -8   2   3     1080.71     1038.80     35.84 o
  -7   2   3      828.49      814.04     19.67 o
  -6   2   3       17.54       19.01      5.04 o
  -5   2   3       72.38       91.99      6.78 o
  -4   2   3      848.41      932.06     15.78 o
  -3   2   3     1415.93     1459.73     14.08 o
  -2   2   3      576.35      584.51     10.27 o
  -1   2   3     8234.84     8155.74     73.57 o
   0   2   3      263.47      275.69      5.94 o
   1   2   3     1425.54     1486.56     15.51 o
   2   2   3      827.65      875.41     21.56 o
   3   2   3      656.57      757.64     17.88 o
   4   2   3     4049.29     4262.63     58.16 o
   5   2   3      362.18      396.22     25.46 o
   6   2   3       55.80       62.96     10.32 o
   7   2   3       35.77       25.17      9.95 o
   8   2   3        7.53       23.06     13.23 o
   9   2   3      386.20      379.06     57.81 o
  10   2   3      127.17      135.50     23.09 o
  11   2   3       23.30        9.48     18.71 o
 -13   3   3       50.53       21.71     33.49 o
 -12   3   3       15.90       35.87     18.62 o
 -11   3   3      152.24      124.84     27.76 o
 -10   3   3     1158.99     1167.81     44.60 o
  -9   3   3        2.71       11.67     13.38 o
  -8   3   3     1364.66     1403.97     41.64 o
  -7   3   3      677.69      689.95     26.21 o
  -6   3   3      246.39      209.31     14.31 o
  -5   3   3      869.69      859.67     16.82 o
  -4   3   3     5339.77     5216.64     47.88 o
  -3   3   3    15721.48    16052.24    105.06 o
  -2   3   3      398.27      455.43      9.78 o
  -1   3   3     4264.30     4119.01     42.52 o
   0   3   3        4.01       -0.88      2.26 o
   1   3   3     3061.50     2773.00     28.39 o
   2   3   3     4860.37     5200.10     47.36 o
   3   3   3     3779.07     3550.05     37.90 o
   4   3   3     2215.51     2224.08     29.93 o
   5   3   3     2636.79     2525.93     34.40 o
   6   3   3     1208.03     1136.42     32.68 o
   7   3   3       36.26       40.57     10.68 o
   8   3   3     1151.13     1230.10     35.57 o
   9   3   3       88.81       71.42     41.51 o
  10   3   3      325.38      357.65     31.72 o
  11   3   3       19.31        2.84     18.50 o
 -13   4   3       33.50       20.54     19.33 o
 -12   4   3       30.30       -6.26     17.96 o
 -11   4   3      495.59      493.70     38.82 o
 -10   4   3       26.47        4.65     13.46 o
  -9   4   3     1944.14     1989.03     51.18 o
  -8   4   3       52.73       44.79     14.33 o
  -7   4   3      971.29      921.53     21.06 o
  -6   4   3      360.05      462.44     13.79 o
  -5   4   3     8454.88     8277.37     72.10 o
  -4   4   3      705.53      700.95     13.69 o
  -3   4   3      100.57       92.14      4.60 o
  -2   4   3     1087.74      992.85     13.80 o
  -1   4   3     1985.56     2271.70     27.75 o
   0   4   3       92.73       90.83      4.63 o
   1   4   3      874.13      872.32     14.07 o
   2   4   3       71.24       57.23      6.93 o
   3   4   3       60.47       81.89      6.27 o
   4   4   3     1080.31     1092.65     20.28 o
   5   4   3        4.98       -2.13      4.09 o
   6   4   3       26.55       29.47      6.85 o
   7   4   3       49.36       32.93     13.23 o
   8   4   3       70.63       92.20     14.49 o
   9   4   3       54.71       50.98     16.42 o
  10   4   3       40.79       33.08     17.77 o
  11   4   3       61.71       40.98     19.25 o
 -13   5   3       33.14       22.94     21.20 o
 -12   5   3      121.44       91.31     27.90 o
 -11   5   3      482.36      436.82     32.92 o
 -10   5   3      181.14      179.08     18.27 o
  -9   5   3      225.42      217.11     14.44 o
  -8   5   3      843.38      944.77     23.20 o
  -7   5   3       75.77       62.54      9.34 o
  -6   5   3    13616.81    13672.80    132.34 o
  -5   5   3        6.55       17.76      5.25 o
  -4   5   3     1093.05      954.59     16.34 o
  -3   5   3     1231.85     1487.48     19.52 o
  -2   5   3     3012.92     3003.25     28.88 o
  -1   5   3    27554.67    28403.90    230.96 o
   0   5   3      150.04      186.75      6.40 o
   1   5   3     8128.70     8249.48     67.11 o
   2   5   3       72.03       67.07      9.75 o
   3   5   3     2346.93     2164.03     33.06 o
   4   5   3      804.09      751.39     17.26 o
   5   5   3     2303.62     2281.97     40.30 o
   6   5   3      738.38      733.86     25.10 o
   7   5   3     1140.79     1072.85     36.80 o
   8   5   3      499.46      510.46     24.78 o
   9   5   3        1.10      -11.07     11.07 o
  10   5   3      131.24      126.78     27.36 o
  11   5   3      192.73      170.41     27.40 o
 -12   6   3      187.44      176.48     33.40 o
 -11   6   3      141.20      153.57     18.80 o
 -10   6   3       67.39       68.34     13.83 o
  -9   6   3       52.00       63.72     12.31 o
  -8   6   3     1051.63      947.98     23.39 o
  -7   6   3      426.35      453.53     15.33 o
  -6   6   3      997.44     1056.33     24.65 o
  -5   6   3     3557.35     3363.81     38.06 o
  -4   6   3     2114.89     2141.47     26.61 o
  -3   6   3     2005.42     2054.27     23.15 o
  -2   6   3     1272.83     1164.65     15.20 o
  -1   6   3     1599.80     1602.11     22.18 o
   0   6   3    20504.06    20434.02    170.72 o
   1   6   3     1373.48     1562.14     20.76 o
   2   6   3     4355.15     4346.44     36.29 o
   3   6   3      949.55     1027.15     18.92 o
   4   6   3     6723.98     7073.49     67.33 o
   5   6   3      138.04      135.65      9.67 o
   6   6   3      735.25      727.42     20.18 o
   7   6   3      193.60      185.87     21.34 o
   8   6   3      708.04      660.35     27.84 o
   9   6   3      418.41      466.95     30.78 o
  10   6   3        1.08        0.30     12.80 o
  11   6   3        2.75       -3.85     16.18 o
 -12   7   3       10.46       -2.61     16.97 o
 -11   7   3        5.11        7.78     12.96 o
 -10   7   3      432.00      432.37     24.47 o
  -9   7   3      263.69      285.58     27.92 o
  -8   7   3     1487.55     1516.80     42.80 o
  -7   7   3       95.43       97.62      9.31 o
  -6   7   3     1353.75     1461.94     25.03 o
  -5   7   3      146.11      147.65      8.38 o
  -4   7   3     9294.99     9768.17     80.51 o
  -3   7   3      243.00      227.69      7.11 o
  -2   7   3     4372.43     4580.68     39.84 o
  -1   7   3      976.63     1056.96     16.95 o
   0   7   3       29.94       61.56      8.78 o
   1   7   3     6414.09     6799.24     51.65 o
   2   7   3      123.73      131.64      5.60 o
   3   7   3     1258.13     1288.42     21.70 o
   4   7   3      223.56      206.87     11.03 o
   5   7   3     1962.55     1972.18     31.60 o
   6   7   3      837.65      772.69     32.99 o
   7   7   3      573.58      571.31     19.63 o
   8   7   3      330.04      321.72     33.16 o
   9   7   3       19.32       11.81     12.41 o
  10   7   3      177.47      181.33     20.83 o
  11   7   3        1.53        0.02     17.87 o
 -12   8   3      210.01      203.85     22.55 o
 -11   8   3       38.86       38.41     14.01 o
 -10   8   3      620.13      660.08     28.66 o
  -9   8   3       85.35       89.81     13.61 o
  -8   8   3      210.72      228.85     13.43 o
  -7   8   3     1297.37     1288.95     25.44 o
  -6   8   3       39.29       34.60      6.14 o
  -5   8   3    10358.46    10405.06     88.15 o
  -4   8   3      257.42      239.47     10.30 o
  -3   8   3      575.50      517.87     15.67 o
  -2   8   3     3145.28     3195.69     36.64 o
  -1   8   3     7301.11     7768.53     72.86 o
   0   8   3     8790.60     8919.23     82.71 o
   1   8   3     2918.40     3096.71     31.62 o
   2   8   3     1714.56     1542.89     20.12 o
   3   8   3      423.24      436.30     12.91 o
   4   8   3     3461.66     3383.24     53.68 o
   5   8   3     1725.89     1658.79     34.49 o
   6   8   3      989.65     1004.45     24.24 o
   7   8   3     1246.70     1232.90     41.40 o
   8   8   3      497.20      464.19     24.51 o
   9   8   3      407.29      459.58     26.77 o
  10   8   3       17.63        8.20     13.07 o
  11   8   3       53.22       70.71     18.74 o
 -12   9   3        6.44       -6.25     17.03 o
 -11   9   3      396.62      471.92     34.72 o
 -10   9   3        3.81        6.07     10.97 o
  -9   9   3       32.01       35.94     11.34 o
  -8   9   3       75.21       79.76     12.12 o
  -7   9   3      202.86      190.74     11.67 o
  -6   9   3      329.96      338.80     15.02 o
  -5   9   3      913.29      943.13     23.88 o
  -4   9   3       33.79       70.54      8.84 o
  -3   9   3     1482.08     1558.60     19.17 o
  -2   9   3     6940.12     6931.53     67.02 o
  -1   9   3     4914.16     5309.18     53.17 o
   0   9   3      993.82     1046.07     15.65 o
   1   9   3        1.38        0.58      2.57 o
   2   9   3      691.98      762.20     13.31 o
   3   9   3      425.79      415.00     13.07 o
   4   9   3       65.22       58.57      7.14 o
   5   9   3       42.84       30.40      6.89 o
   6   9   3        5.09        2.75      6.87 o
   7   9   3      172.33      189.11     15.41 o
   8   9   3       81.58       56.35     13.22 o
   9   9   3       24.36        6.18     12.32 o
  10   9   3        2.91       -6.41     13.14 o
 -12  10   3       88.88      100.87     56.18 o
 -11  10   3      256.50      304.20     30.07 o
 -10  10   3      210.30      269.68     69.42 o
  -9  10   3     2415.12     2449.65     61.82 o
  -8  10   3       92.92       90.24     15.92 o
  -7  10   3     1455.48     1486.46     27.84 o
  -6  10   3       30.27       21.12      6.01 o
  -5  10   3     3068.31     2983.17     41.57 o
  -4  10   3     1362.27     1350.09     21.40 o
  -3  10   3     1766.96     1705.90     24.75 o
  -2  10   3      101.61       80.68     12.07 o
  -1  10   3     3493.93     3457.65     53.89 o
   0  10   3     2676.03     2490.97     27.31 o
   1  10   3      245.44      218.18      7.55 o
   2  10   3     2815.01     2833.23     32.51 o
   3  10   3     1016.78     1009.67     20.14 o
   4  10   3     1524.69     1477.80     26.47 o
   5  10   3      513.36      540.49     17.74 o
   6  10   3      125.62      128.87     11.87 o
   7  10   3      222.59      243.18     15.84 o
   8  10   3       12.87       23.92     10.29 o
   9  10   3      913.53      954.92     36.88 o
  10  10   3       55.22       47.29     16.22 o
 -12  11   3        1.49       -6.37     17.55 o
 -11  11   3       23.23       13.74     17.95 o
 -10  11   3        4.54       -5.95     14.07 o
  -9  11   3        2.30       19.93     13.66 o
  -8  11   3      311.06      309.94     23.88 o
  -7  11   3      253.61      256.52     20.62 o
  -6  11   3      149.01      151.20     12.19 o
  -5  11   3      126.29      130.50     10.80 o
  -4  11   3      129.11      139.07     10.31 o
  -3  11   3      384.93      386.55     11.99 o
  -2  11   3     3295.16     3309.17     46.07 o
  -1  11   3       14.09       21.01      5.54 o
   0  11   3       30.71       41.96      6.31 o
   1  11   3      308.89      280.40     16.39 o
   2  11   3       32.67       35.93      4.84 o
   3  11   3       43.44       35.55      8.01 o
   4  11   3      787.47      771.18     19.61 o
   5  11   3      139.80      157.24     11.68 o
   6  11   3       17.63       17.62      8.13 o
   7  11   3      158.06      159.99     14.19 o
   8  11   3       12.84       27.05     10.67 o
   9  11   3        0.39        1.54     12.02 o
  10  11   3        6.14      -13.65     13.65 o
 -11  12   3      341.03      376.78     88.80 o
 -10  12   3      205.16      205.19     25.32 o
  -9  12   3      725.74      738.81     35.37 o
  -8  12   3       10.05        6.78     12.31 o
  -7  12   3      871.45      839.37     25.74 o
  -6  12   3      330.14      350.33     16.91 o
  -5  12   3     2007.09     2068.73     47.61 o
  -4  12   3     1541.02     1548.74     30.17 o
  -3  12   3      425.55      416.32     21.98 o
  -2  12   3      610.23      565.34     15.12 o
  -1  12   3     1048.38     1102.60     23.70 o
   0  12   3     4315.21     4422.91     53.92 o
   1  12   3      691.85      684.27     16.08 o
   2  12   3      696.07      726.24     20.56 o
   3  12   3      305.91      290.86     15.19 o
   4  12   3     1846.25     1827.36     36.62 o
   5  12   3     1340.68     1369.19     40.84 o
   6  12   3      256.81      270.81     26.79 o
   7  12   3     1226.19     1234.22     32.18 o
   8  12   3       30.96       24.61     12.65 o
   9  12   3      444.72      482.53     34.51 o
  10  12   3       13.93       11.67     19.11 o
 -11  13   3        6.29       -4.52     14.33 o
 -10  13   3       85.76       58.76     31.01 o
  -9  13   3        4.90        0.37     13.84 o
  -8  13   3       97.60       73.71     28.18 o
  -7  13   3        8.73       17.23     10.93 o
  -6  13   3      495.41      512.02     38.13 o
  -5  13   3      273.57      297.90     15.34 o
  -4  13   3      108.28      120.70     10.67 o
  -3  13   3       69.71       56.50      8.27 o
  -2  13   3      211.96      221.68      9.97 o
  -1  13   3      898.66      925.66     22.33 o
   0  13   3       14.33       24.44      5.94 o
   1  13   3       27.35       21.61      5.43 o
   2  13   3      239.39      253.86     14.08 o
   3  13   3        7.31       -3.29      8.47 o
   4  13   3      201.41      203.14     19.66 o
   5  13   3      119.93       92.70     22.22 o
   6  13   3      121.01       99.49     17.77 o
   7  13   3       57.41       52.74     16.00 o
   8  13   3      155.63      162.52     23.06 o
   9  13   3        6.02        3.70     23.11 o
 -11  14   3       19.71       27.12     18.95 o
 -10  14   3      264.27      237.89     22.69 o
  -9  14   3      714.51      773.68     68.78 o
  -8  14   3       74.06       56.12     15.32 o
  -7  14   3      808.90      836.68     34.00 o
  -6  14   3        2.94        9.93      8.31 o
  -5  14   3     1316.14     1354.07     36.64 o
  -4  14   3     1275.22     1271.71     26.32 o
  -3  14   3      339.34      321.79     25.75 o
  -2  14   3      783.05      797.43     29.87 o
  -1  14   3      529.46      567.75     24.54 o
   0  14   3     2008.18     1956.76     80.50 o
   1  14   3       14.15        7.84      6.24 o
   2  14   3     1721.16     1713.40     45.48 o
   3  14   3      250.62      246.04     21.05 o
   4  14   3      452.39      385.62     25.88 o
   5  14   3      209.14      222.28     22.08 o
   6  14   3      363.85      365.05     27.45 o
   7  14   3      323.67      347.12     28.94 o
   8  14   3      163.23      170.18     24.95 o
   9  14   3      318.47      319.99     46.64 o
 -10  15   3      177.75      191.92     27.19 o
  -9  15   3      182.71      188.54     25.17 o
  -8  15   3      446.15      442.80     31.41 o
  -7  15   3        3.10       -6.41     11.45 o
  -6  15   3      851.05      828.59     28.20 o
  -5  15   3     1284.67     1349.57     34.07 o
  -4  15   3      234.15      224.52     16.14 o
  -3  15   3      761.72      777.36     31.19 o
  -2  15   3     2703.48     2777.67     58.71 o
  -1  15   3     1989.15     1904.82     72.74 o
   0  15   3      674.21      717.45     30.01 o
   1  15   3      828.82      837.74     36.84 o
   2  15   3      246.57      237.56     20.90 o
   3  15   3     1415.43     1374.05     65.70 o
   4  15   3        6.55        3.34     11.26 o
   5  15   3      679.95      703.27     46.64 o
   6  15   3       39.61       33.16     15.11 o
   7  15   3      177.48      173.85     23.25 o
   8  15   3      411.13      356.78     31.79 o
   9  15   3       45.15       30.22     28.39 o
 -10  16   3        2.40      -15.40     15.40 o
  -9  16   3      137.80      156.89     25.02 o
  -8  16   3        5.79        3.48     14.47 o
  -7  16   3       66.38       75.78     17.62 o
  -6  16   3      213.08      203.08     17.61 o
  -5  16   3      362.18      435.98     41.23 o
  -4  16   3     1034.07     1088.68     30.94 o
  -3  16   3       54.65       71.17     14.69 o
  -2  16   3     1714.79     1701.77     46.09 o
  -1  16   3       37.07       35.73     12.49 o
   0  16   3      189.48      213.04     18.32 o
   1  16   3      137.03      107.90     36.42 o
   2  16   3     1438.28     1366.30     44.16 o
   3  16   3       63.86       62.88     14.99 o
   4  16   3     1048.98     1074.11     40.70 o
   5  16   3      101.81       87.93     17.51 o
   6  16   3        2.18       10.04     14.14 o
   7  16   3       15.25       12.47     23.48 o
   8  16   3        1.67       -5.61     15.50 o
  -9  17   3        2.71       25.58     17.66 o
  -8  17   3       65.18      102.56     20.88 o
  -7  17   3      125.18      110.41     20.08 o
  -6  17   3      467.70      448.12     33.40 o
  -5  17   3      871.31      882.83     29.80 o
  -4  17   3      976.51      951.67     33.35 o
  -3  17   3     1618.84     1683.78     70.30 o
  -2  17   3       96.40       82.38     21.31 o
  -1  17   3     3423.67     3301.70     67.61 o
   0  17   3      142.69      117.23     16.29 o
   1  17   3     1341.00     1364.53     45.61 o
   2  17   3      404.65      390.28     27.01 o
   3  17   3      832.29      847.57     36.56 o
   4  17   3      320.36      314.46     26.51 o
   5  17   3      399.94      373.37     29.24 o
   6  17   3      282.88      288.38     27.92 o
   7  17   3      155.92      111.22     22.23 o
   8  17   3       99.59       98.16     22.92 o
  -9  18   3       17.21       36.91     19.02 o
  -8  18   3       33.45       19.63     19.79 o
  -7  18   3      310.96      284.91     27.94 o
  -6  18   3       20.43       18.69     19.74 o
  -5  18   3      589.15      599.02     26.64 o
  -4  18   3        0.45       -2.35      9.06 o
  -3  18   3      136.99      127.30     18.79 o
  -2  18   3        1.33        0.43     11.08 o
  -1  18   3      153.64      174.10     19.19 o
   0  18   3      848.12      824.71     45.35 o
   1  18   3      201.78      193.14     20.99 o
   2  18   3      440.74      490.41     48.30 o
   3  18   3       17.03       22.77     13.39 o
   4  18   3       43.08       48.94     15.62 o
   5  18   3      295.04      321.96     29.42 o
   6  18   3      162.89      142.91     28.02 o
   7  18   3       14.06       27.30     17.88 o
  -8  19   3      546.67      519.40     41.56 o
  -7  19   3      123.04      101.85     21.17 o
  -6  19   3     1876.94     1732.81     77.23 o
  -5  19   3      172.05      190.88     20.02 o
  -4  19   3     1057.81     1185.57     35.76 o
  -3  19   3       37.46       26.44     10.74 o
  -2  19   3     1680.00     1702.75     50.51 o
  -1  19   3      533.44      550.73     71.08 o
   0  19   3      287.52      302.33     23.66 o
   1  19   3      658.39      632.25     32.31 o
   2  19   3        2.87        5.12     12.35 o
   3  19   3     1010.08     1090.98     74.23 o
   4  19   3      174.07      209.16     25.40 o
   5  19   3      231.85      276.70     55.69 o
   6  19   3      295.95      382.72     34.13 o
   7  19   3       69.43       43.64     20.72 o
  -8  20   3        3.74        0.55     17.93 o
  -7  20   3        0.35       -9.10     15.00 o
  -6  20   3        6.61       18.78     14.82 o
  -5  20   3       18.82       -1.77     12.92 o
  -4  20   3       22.03       21.11     11.51 o
  -3  20   3      381.67      398.04     23.34 o
  -2  20   3        0.89        7.80     12.46 o
  -1  20   3       20.85       15.27     12.57 o
   0  20   3      123.70      111.09     26.62 o
   1  20   3      101.55       66.75     16.52 o
   2  20   3       80.04       89.75     18.81 o
   3  20   3       44.94       57.63     25.70 o
   4  20   3       16.43       24.64     16.20 o
   5  20   3       16.56       13.39     16.32 o
   6  20   3       23.42       23.40     20.93 o
  -7  21   3       18.03        7.22     16.73 o
  -6  21   3      732.25      769.21     40.76 o
  -5  21   3      142.37      133.64     21.85 o
  -4  21   3      622.20      623.21     29.07 o
  -3  21   3      277.88      283.90     28.51 o
  -2  21   3       20.14       30.72     15.12 o
  -1  21   3      717.24      730.25     46.99 o
   0  21   3       26.83       23.48     19.97 o
   1  21   3     1060.31     1048.12     43.32 o
   2  21   3        0.68       -2.37     14.05 o
   3  21   3     1422.34     1335.63     51.39 o
   4  21   3      189.85      201.31     29.61 o
   5  21   3      513.41      481.11     56.01 o
  -6  22   3        5.45       15.07     17.44 o
  -5  22   3       92.07       55.83     19.90 o
  -4  22   3       62.32       41.63     14.28 o
  -3  22   3       72.05       69.55     23.32 o
  -2  22   3       72.46       95.82     20.25 o
  -1  22   3        0.68       -9.34     12.77 o
   0  22   3       64.69       36.34     24.18 o
   1  22   3       33.13       16.18     14.67 o
   2  22   3        7.11       27.56     15.66 o
   3  22   3        1.90       20.91     17.79 o
   4  22   3        1.45       13.91     17.38 o
  -5  23   3      132.44      123.34     22.98 o
  -4  23   3      202.22      227.36     45.47 o
  -3  23   3      227.12      218.01     21.70 o
  -2  23   3      143.46      138.28     25.38 o
  -1  23   3      161.60      155.76     33.12 o
   0  23   3        0.52       28.25     22.17 o
   1  23   3      430.75      425.08     33.46 o
   2  23   3        8.09        2.67     15.65 o
   3  23   3      188.56      212.16     30.99 o
  -4  24   3        4.34       31.16     18.52 o
  -3  24   3       21.71        1.56     12.97 o
  -2  24   3       32.21       29.69     17.44 o
  -1  24   3        5.01      -16.89     20.72 o
   0  24   3       58.95       94.44     30.78 o
   1  24   3        0.58        6.11     15.83 o
   2  24   3       10.65        1.00     16.25 o
 -13   0   4       55.50       62.17     33.02 o
 -12   0   4       44.30       69.28     30.64 o
 -11   0   4      725.80      638.16     50.66 o
 -10   0   4        3.41       66.14     22.08 o
  -9   0   4     2254.08     2380.05     82.04 o
  -8   0   4       13.56       14.50     14.27 o
  -7   0   4     5749.22     5655.06    122.79 o
  -6   0   4     2680.76     2778.36     52.06 o
  -5   0   4     3762.30     3525.69     57.38 o
  -4   0   4     1899.27     1855.85     28.69 o
  -3   0   4       72.39       47.95     11.95 o
  -2   0   4    13660.18    13512.24    204.97 o
  -1   0   4     1028.94     1070.01     46.05 o
   0   0   4     3062.91     2735.48     31.11 o
   1   0   4     1126.44     1057.18     19.40 o
   2   0   4     3054.56     3548.09     40.94 o
   3   0   4      137.02      108.38      8.01 o
   4   0   4     3735.24     3642.55     52.74 o
   5   0   4      181.06      189.40     23.11 o
   6   0   4      420.26      423.37     33.96 o
   7   0   4      620.88      578.43     41.30 o
   8   0   4       23.87        0.23     16.89 o
   9   0   4      169.91      199.31     35.97 o
  10   0   4       41.66       42.71     27.88 o
  11   0   4       67.59       64.36     33.02 o
 -13   1   4       59.77       27.98     34.26 o
 -12   1   4      155.86      146.07     31.50 o
 -11   1   4       18.85        7.02     15.81 o
 -10   1   4      204.49      195.08     23.21 o
  -9   1   4      190.65      194.19     20.87 o
  -8   1   4     1061.87     1158.95     49.00 o
  -7   1   4        4.77       -1.83      6.78 o
  -6   1   4      138.27      138.93     16.76 o
  -5   1   4        0.08       -0.56      3.50 o
  -4   1   4      116.69      141.16      6.50 o
  -3   1   4      270.66      242.12      8.48 o
  -2   1   4      522.99      498.35     19.02 o
  -1   1   4      762.74      814.66     11.25 o
   0   1   4      468.16      524.72      9.09 o
   1   1   4      307.37      296.75      7.22 o
   2   1   4     1032.61     1052.48     18.13 o
   3   1   4      106.53      102.56      9.99 o
   4   1   4       21.80       20.54      5.54 o
   5   1   4        6.90       12.18      6.44 o
   6   1   4      203.72      178.78     18.26 o
   7   1   4       22.64       13.84     11.22 o
   8   1   4      206.61      220.66     31.29 o
   9   1   4      281.13      198.58     24.51 o
  10   1   4       15.74       12.80     26.36 o
  11   1   4        4.44       10.17     18.32 o
 -13   2   4        5.67       -3.28     18.16 o
 -12   2   4      179.29      173.75     26.06 o
 -11   2   4      411.94      391.34     30.91 o
 -10   2   4       41.50       46.28     47.43 o
  -9   2   4      592.53      620.36     30.18 o
  -8   2   4      215.62      207.55     15.03 o
  -7   2   4      379.87      373.31     16.62 o
  -6   2   4       88.93      102.94      8.06 o
  -5   2   4     5765.91     5506.44     59.67 o
  -4   2   4     4914.09     4862.86     35.07 o
  -3   2   4       20.87       40.74      3.42 o
  -2   2   4     6244.63     6197.30     54.06 o
  -1   2   4      958.60      979.14     12.39 o
   0   2   4      839.96      681.81     10.51 o
   1   2   4       61.98       80.06      4.32 o
   2   2   4      215.08      157.59      5.71 o
   3   2   4      162.50      143.44      8.62 o
   4   2   4     2672.72     2707.87     46.33 o
   5   2   4      473.85      477.58     20.09 o
   6   2   4        6.44        2.55      7.83 o
   7   2   4      919.89      914.66     36.40 o
   8   2   4      292.07      333.43     63.15 o
   9   2   4      933.99     1001.56     43.33 o
  10   2   4       77.83       93.09     24.32 o
  11   2   4       21.92       25.64     20.57 o
 -13   3   4       31.79       17.91     20.85 o
 -12   3   4       15.99      -10.11     15.69 o
 -11   3   4       53.23       51.67     18.37 o
 -10   3   4     1737.57     1643.74     50.87 o
  -9   3   4      330.97      264.40     53.70 o
  -8   3   4      364.55      358.98     15.46 o
  -7   3   4      131.80      159.75     13.55 o
  -6   3   4      113.03       96.86      7.94 o
  -5   3   4     1210.83     1224.13     20.40 o
  -4   3   4       78.39       59.29      4.54 o
  -3   3   4     2568.96     2538.78     30.58 o
  -2   3   4       10.01       15.40      2.37 o
  -1   3   4     3598.08     3510.00     29.89 o
   0   3   4      974.83      913.55     14.99 o
   1   3   4      390.53      394.38      8.27 o
   2   3   4        1.59        0.26      4.22 o
   3   3   4       60.63       32.76      4.93 o
   4   3   4        3.89        0.18      3.87 o
   5   3   4     1511.41     1451.30     25.98 o
   6   3   4      103.19      113.22     13.34 o
   7   3   4        4.08        1.64      9.03 o
   8   3   4      106.32      116.84     20.16 o
   9   3   4      121.71      123.44     49.09 o
  10   3   4      210.42      241.44     29.49 o
  11   3   4        3.43       12.71     18.68 o
 -13   4   4       43.09       10.90     20.85 o
 -12   4   4      146.68      128.75     23.84 o
 -11   4   4      182.23      154.49     23.48 o
 -10   4   4     1056.53     1092.42     42.37 o
  -9   4   4      421.85      427.10     28.54 o
  -8   4   4     1438.51     1442.81     29.91 o
  -7   4   4      196.75      196.00     11.16 o
  -6   4   4       71.75       90.12      7.79 o
  -5   4   4     3767.97     3707.69     79.61 o
  -4   4   4      126.89       97.22      5.52 o
  -3   4   4     2557.07     2447.41     23.80 o
  -2   4   4      216.78      208.34      8.85 o
  -1   4   4      311.72      297.93     10.18 o
   0   4   4    10862.09    10974.71    114.06 o
   1   4   4     1111.20     1191.99     18.28 o
   2   4   4     9603.21     9728.94     80.86 o
   3   4   4        2.87        7.89      4.02 o
   4   4   4     1660.82     1533.79     26.95 o
   5   4   4      966.25      991.68     21.66 o
   6   4   4      226.76      222.56     16.42 o
   7   4   4      217.19      209.22     17.45 o
   8   4   4      204.92      197.91     21.87 o
   9   4   4      186.02      199.92     42.82 o
  10   4   4        0.59       18.72     17.41 o
  11   4   4       83.29      100.69     24.17 o
 -13   5   4       68.52       94.48     50.63 o
 -12   5   4      152.66      169.47     36.93 o
 -11   5   4      248.03      167.13     23.88 o
 -10   5   4      795.57      797.50     29.72 o
  -9   5   4      382.63      429.93     18.32 o
  -8   5   4     1488.25     1438.91     33.95 o
  -7   5   4        7.00        4.67      5.20 o
  -6   5   4     3991.83     3921.83     44.84 o
  -5   5   4      787.37      868.75     19.51 o
  -4   5   4     1905.50     1743.83     21.13 o
  -3   5   4       73.69       56.99      6.01 o
  -2   5   4       92.31       89.85      6.51 o
  -1   5   4     2744.73     2721.42     34.23 o
   0   5   4     7004.29     7114.32     60.00 o
   1   5   4     4007.47     4050.18     40.37 o
   2   5   4     2335.13     2501.49     30.67 o
   3   5   4     2101.02     1920.51     27.74 o
   4   5   4      234.44      285.75     11.78 o
   5   5   4     2816.54     2719.40     38.21 o
   6   5   4      196.53      174.04     15.31 o
   7   5   4      129.15      138.94     15.64 o
   8   5   4      626.85      657.30     46.23 o
   9   5   4      137.28      120.25     17.18 o
  10   5   4       93.68      124.24     23.91 o
 -13   6   4        5.07       10.80     20.25 o
 -12   6   4       34.51       21.76     18.20 o
 -11   6   4      363.26      397.45     49.68 o
 -10   6   4      194.77      212.57     19.11 o
  -9   6   4      881.51      945.55     25.39 o
  -8   6   4        5.80        3.42      6.29 o
  -7   6   4     1872.65     1910.04     31.03 o
  -6   6   4      463.01      453.57     14.23 o
  -5   6   4     7262.20     7573.16     68.14 o
  -4   6   4      143.15      131.85      7.71 o
  -3   6   4     2393.94     2276.60     29.38 o
  -2   6   4     1289.28     1165.18     20.99 o
  -1   6   4      511.70      516.27     13.13 o
   0   6   4     6324.59     6410.73     56.00 o
   1   6   4      121.75      163.48      7.64 o
   2   6   4     4770.24     4650.94     39.17 o
   3   6   4       75.85       81.07      7.33 o
   4   6   4     7021.05     7379.91     71.17 o
   5   6   4     2212.45     2080.30     33.11 o
   6   6   4        2.64        4.10      6.52 o
   7   6   4      234.91      239.10     18.82 o
   8   6   4       68.96       78.70     18.28 o
   9   6   4      212.73      231.24     21.78 o
  10   6   4       10.06        7.04     17.66 o
 -12   7   4       13.45      -10.60     16.55 o
 -11   7   4     1245.36     1200.40     38.41 o
 -10   7   4      482.85      451.01     32.46 o
  -9   7   4      763.25      778.18     31.21 o
  -8   7   4       83.95      104.24     10.71 o
  -7   7   4       53.17       60.42      8.17 o
  -6   7   4     1932.62     1788.74     28.10 o
  -5   7   4     1467.86     1473.62     23.47 o
  -4   7   4     4240.50     4029.10     37.26 o
  -3   7   4     2741.87     2942.38     33.03 o
  -2   7   4     3062.86     3200.63     39.03 o
  -1   7   4    30940.49    31942.96    263.84 o
   0   7   4      465.46      513.04     11.77 o
   1   7   4     7832.08     7897.69     68.41 o
   2   7   4      144.12      136.21     10.61 o
   3   7   4     5988.39     6036.99     59.88 o
   4   7   4     1680.12     1735.35     42.25 o
   5   7   4     1849.03     1808.05     31.07 o
   6   7   4     3040.18     3095.28     44.52 o
   7   7   4       34.49       69.57     13.12 o
   8   7   4      925.26      932.00     32.92 o
   9   7   4      163.04      182.03     20.30 o
  10   7   4      340.17      363.94     27.38 o
 -12   8   4      248.51      254.02     24.30 o
 -11   8   4       28.77       31.55     14.31 o
 -10   8   4      183.57      169.68     21.16 o
  -9   8   4        8.11       11.38      8.14 o
  -8   8   4       24.69       18.12      7.32 o
  -7   8   4       66.88       80.78      8.90 o
  -6   8   4      580.19      665.81     17.24 o
  -5   8   4     1335.84     1326.26     22.69 o
  -4   8   4      804.29      881.84     15.23 o
  -3   8   4       44.47       50.77      4.56 o
  -2   8   4      519.79      563.63     19.95 o
  -1   8   4     2878.27     3066.21     37.80 o
   0   8   4      230.28      230.84      9.43 o
   1   8   4     2391.94     2656.37     44.62 o
   2   8   4     2624.17     2688.55     33.75 o
   3   8   4       34.08       35.90      5.79 o
   4   8   4       51.27       63.66      7.67 o
   5   8   4      154.89      160.26     11.55 o
   6   8   4      614.22      627.93     28.65 o
   7   8   4       28.00       29.21     18.87 o
   8   8   4       73.67       53.52     19.48 o
   9   8   4       92.00       90.59     16.80 o
  10   8   4       21.52       30.84     15.63 o
 -12   9   4       58.39       37.27     19.82 o
 -11   9   4      130.71      114.96     22.04 o
 -10   9   4      791.17      875.02     64.95 o
  -9   9   4      536.55      547.40     24.22 o
  -8   9   4     1540.45     1643.75     31.27 o
  -7   9   4        5.93        9.16      5.99 o
  -6   9   4     5830.59     5941.76     61.02 o
  -5   9   4     1266.67     1290.45     25.72 o
  -4   9   4     9637.26     9394.11     71.49 o
  -3   9   4     1479.38     1396.41     18.62 o
  -2   9   4     4796.30     4918.49     48.38 o
  -1   9   4     2359.30     2236.10     40.44 o
   0   9   4     3789.66     4016.27     40.94 o
   1   9   4     5817.43     5618.18     48.67 o
   2   9   4        0.48       -0.24      3.76 o
   3   9   4     1850.45     1866.85     29.06 o
   4   9   4       58.51       47.31      7.21 o
   5   9   4      721.10      698.71     20.27 o
   6   9   4      216.61      204.30     18.71 o
   7   9   4      554.16      488.96     24.55 o
   8   9   4      620.41      698.04     29.58 o
   9   9   4       46.20       25.60     14.24 o
  10   9   4      151.21      158.96     21.48 o
 -12  10   4        5.31       11.36     38.66 o
 -11  10   4        9.15        4.97     17.75 o
 -10  10   4      142.11      132.83     31.41 o
  -9  10   4      116.20       90.31     17.07 o
  -8  10   4        2.54       -4.59      8.06 o
  -7  10   4       78.30       91.17     11.44 o
  -6  10   4       44.21       59.99      9.24 o
  -5  10   4        0.46        5.14      5.45 o
  -4  10   4      725.05      769.67     17.39 o
  -3  10   4      449.88      477.59     15.47 o
  -2  10   4      436.30      481.00     19.48 o
  -1  10   4      344.89      395.36     20.39 o
   0  10   4     1055.73     1028.00     18.70 o
   1  10   4        7.40        7.22      3.32 o
   2  10   4       24.41       27.35      9.85 o
   3  10   4       40.65       27.83      6.02 o
   4  10   4      128.65      132.75     10.46 o
   5  10   4       88.60       73.06      9.65 o
   6  10   4      417.05      379.16     24.51 o
   7  10   4        6.69        3.30      8.83 o
   8  10   4      216.12      165.77     20.23 o
   9  10   4        0.06       -7.45     15.40 o
  10  10   4       24.03       39.62     16.69 o
 -12  11   4      113.02      121.24     36.58 o
 -11  11   4       13.56        5.68     21.19 o
 -10  11   4      380.91      401.78     30.81 o
  -9  11   4        3.38        0.57     12.57 o
  -8  11   4     1445.04     1571.48     36.80 o
  -7  11   4        9.29        7.53      9.44 o
  -6  11   4     4988.91     4926.48     65.01 o
  -5  11   4      578.49      602.57     19.50 o
  -4  11   4     1137.21     1181.74     26.08 o
  -3  11   4      302.19      274.98     12.58 o
  -2  11   4     1227.98     1245.78     41.91 o
  -1  11   4     2655.50     2623.20     48.29 o
   0  11   4      196.86      184.86     10.73 o
   1  11   4     1283.28     1236.49     21.77 o
   2  11   4       26.56       22.56      6.66 o
   3  11   4     2926.44     2934.43     39.20 o
   4  11   4       26.59       23.45      6.87 o
   5  11   4     1355.84     1383.20     29.12 o
   6  11   4        3.64        3.58      7.79 o
   7  11   4      396.93      374.96     19.08 o
   8  11   4      503.33      500.77     27.01 o
   9  11   4      102.59      112.26     23.25 o
 -11  12   4       91.74      116.70     23.07 o
 -10  12   4        0.36        9.60     15.79 o
  -9  12   4       18.43       13.55     13.42 o
  -8  12   4       31.16       18.85     12.80 o
  -7  12   4        7.73       13.28      8.86 o
  -6  12   4       30.89       31.08      8.71 o
  -5  12   4       45.13       64.68      9.62 o
  -4  12   4       74.02       85.92     10.19 o
  -3  12   4      127.88      155.59     10.75 o
  -2  12   4       16.84       13.45      7.11 o
  -1  12   4       44.55       56.08      7.65 o
   0  12   4      242.82      243.56     12.38 o
   1  12   4       82.45       69.84      8.41 o
   2  12   4       23.52       33.04      8.72 o
   3  12   4      129.91      149.10     19.87 o
   4  12   4       35.68       44.05     10.00 o
   5  12   4       72.84       54.30     11.53 o
   6  12   4       44.20       31.13     11.56 o
   7  12   4        1.94        7.15     10.60 o
   8  12   4        4.75        2.52     14.56 o
   9  12   4       18.15       27.32     25.17 o
 -11  13   4      186.26      255.32     29.77 o
 -10  13   4      505.12      509.48     34.36 o
  -9  13   4       45.67       14.51     15.15 o
  -8  13   4     1318.12     1355.23     52.65 o
  -7  13   4       15.95       19.34     16.22 o
  -6  13   4     1913.99     1945.58     39.01 o
  -5  13   4      358.37      358.14     19.82 o
  -4  13   4      294.95      290.94     24.33 o
  -3  13   4      352.52      354.69     14.57 o
  -2  13   4     1780.14     1758.67     33.39 o
  -1  13   4     2623.66     2551.14     40.56 o
   0  13   4      358.11      364.69     14.75 o
   1  13   4      239.72      258.44     14.32 o
   2  13   4        0.60       -1.15      6.14 o
   3  13   4      682.73      703.00     31.28 o
   4  13   4      732.17      728.98     27.46 o
   5  13   4      992.78      987.13     58.06 o
   6  13   4      124.58      102.60     18.46 o
   7  13   4      370.89      392.82     30.16 o
   8  13   4      181.61      147.58     33.54 o
   9  13   4        0.29       -7.81     22.92 o
 -11  14   4       10.61        6.20     18.26 o
 -10  14   4        3.93        4.92     22.52 o
  -9  14   4      174.46      149.52     21.65 o
  -8  14   4       23.34       16.06     12.45 o
  -7  14   4      379.64      375.23     23.59 o
  -6  14   4      255.13      241.53     16.39 o
  -5  14   4      491.80      493.68     29.64 o
  -4  14   4      409.72      447.26     25.37 o
  -3  14   4      150.64      166.80     17.30 o
  -2  14   4        4.85        6.29      4.91 o
  -1  14   4     1242.65     1189.91     31.55 o
   0  14   4      393.91      403.46     21.11 o
   1  14   4        5.92        5.22      8.64 o
   2  14   4      224.70      220.25     19.84 o
   3  14   4       84.37       65.88     14.37 o
   4  14   4      818.18      793.45     46.00 o
   5  14   4       72.94       57.42     15.68 o
   6  14   4       25.15       15.71     13.48 o
   7  14   4        0.90      -12.39     12.99 o
   8  14   4       26.10        9.59     31.71 o
 -10  15   4      106.36      115.10     22.37 o
  -9  15   4       34.90       32.99     16.81 o
  -8  15   4      380.13      391.44     27.87 o
  -7  15   4       21.49       34.89     10.92 o
  -6  15   4      126.12      125.45     17.48 o
  -5  15   4        6.94       13.73      9.96 o
  -4  15   4      538.45      526.18     21.74 o
  -3  15   4      591.34      537.99     43.74 o
  -2  15   4      696.63      617.15     40.44 o
  -1  15   4      543.84      567.03     25.91 o
   0  15   4       33.93       29.42     12.26 o
   1  15   4     2518.67     2506.88     89.53 o
   2  15   4       58.42       54.88     17.73 o
   3  15   4     1874.76     2015.51     74.16 o
   4  15   4       20.82        7.40     12.00 o
   5  15   4      465.15      478.60     45.82 o
   6  15   4      128.67      137.06     38.80 o
   7  15   4      174.89      217.01     26.75 o
   8  15   4      204.81      187.61     26.89 o
 -10  16   4      135.32      140.05     24.69 o
  -9  16   4      290.65      282.27     29.30 o
  -8  16   4        0.98       -8.72     13.36 o
  -7  16   4      113.64      132.36     32.25 o
  -6  16   4       58.17       47.21     11.82 o
  -5  16   4     1524.42     1492.12     49.94 o
  -4  16   4      121.30      121.44     13.97 o
  -3  16   4        5.79        8.14     10.50 o
  -2  16   4        5.25        6.09     10.68 o
  -1  16   4      332.85      336.06     22.32 o
   0  16   4      683.76      693.46     28.69 o
   1  16   4        0.31       -5.53      8.69 o
   2  16   4      424.80      453.02     26.93 o
   3  16   4      877.88      828.10     43.55 o
   4  16   4      721.85      746.25     86.14 o
   5  16   4      243.80      213.35     24.12 o
   6  16   4     1251.54     1359.02     72.85 o
   7  16   4      207.69      151.55     25.11 o
   8  16   4      142.55      104.24     23.01 o
  -9  17   4       81.91       73.63     21.03 o
  -8  17   4       75.39       90.57     20.62 o
  -7  17   4       18.06       24.65     15.07 o
  -6  17   4      112.15      123.88     15.69 o
  -5  17   4        5.61       18.67      9.87 o
  -4  17   4      623.83      647.76     25.70 o
  -3  17   4       92.94       55.13     14.54 o
  -2  17   4     1068.56     1103.77     39.26 o
  -1  17   4      998.44      943.12     43.90 o
   0  17   4      157.24      122.79     25.07 o
   1  17   4      671.90      623.16     39.41 o
   2  17   4      285.37      228.49     22.92 o
   3  17   4      347.76      374.20     28.95 o
   4  17   4       58.84       53.18     17.00 o
   5  17   4      137.73      113.12     20.72 o
   6  17   4      393.40      398.77     37.56 o
   7  17   4       49.79       67.12     20.46 o
  -9  18   4      115.84      128.36     24.80 o
  -8  18   4       37.16       30.12     16.83 o
  -7  18   4      333.26      355.07     29.70 o
  -6  18   4       45.08       67.95     13.95 o
  -5  18   4     1092.03     1136.84     34.94 o
  -4  18   4      175.30      194.96     35.21 o
  -3  18   4      861.69      881.73     45.93 o
  -2  18   4      929.36      960.11     85.55 o
  -1  18   4     2276.35     2110.32     54.75 o
   0  18   4     1167.40     1147.88     60.06 o
   1  18   4      112.73      100.56     17.17 o
   2  18   4      211.96      213.51     23.12 o
   3  18   4       62.80       32.04     39.41 o
   4  18   4     1334.24     1329.03     49.79 o
   5  18   4       56.18       57.37     18.16 o
   6  18   4       73.94       67.30     32.06 o
   7  18   4       98.41      118.34     24.20 o
  -8  19   4       88.42       47.78     27.83 o
  -7  19   4       66.67       50.65     26.83 o
  -6  19   4        0.94        1.72     14.23 o
  -5  19   4        2.82       -2.00     10.12 o
  -4  19   4      117.29      124.75     15.78 o
  -3  19   4      813.69      795.83     37.16 o
  -2  19   4      249.06      230.44     24.91 o
  -1  19   4      318.69      285.25     60.67 o
   0  19   4      289.20      231.40     34.10 o
   1  19   4      137.52      142.08     20.35 o
   2  19   4       15.44        1.13     12.65 o
   3  19   4        1.32       -9.72     14.52 o
   4  19   4       14.24       -7.23     13.33 o
   5  19   4        5.16       -1.94     14.78 o
   6  19   4      144.72      159.20     26.53 o
  -8  20   4       10.28        7.84     17.54 o
  -7  20   4      470.82      556.69     37.37 o
  -6  20   4        2.99        1.93     15.49 o
  -5  20   4     1449.48     1469.01     41.70 o
  -4  20   4       87.16       81.29     15.39 o
  -3  20   4     1314.05     1248.95     51.22 o
  -2  20   4      288.01      316.46     26.90 o
  -1  20   4       73.21       62.45     25.17 o
   0  20   4     1617.23     1526.76     73.25 o
   1  20   4        0.26        9.25     13.14 o
   2  20   4      779.43      723.18     37.13 o
   3  20   4       70.47       39.63     32.46 o
   4  20   4      306.43      279.39     29.50 o
   5  20   4      283.31      368.15     84.76 o
  -7  21   4       14.51       13.27     25.28 o
  -6  21   4       37.56       24.33     17.66 o
  -5  21   4        0.62        3.96     12.01 o
  -4  21   4       15.66       -0.29     11.38 o
  -3  21   4       44.62       29.86     12.49 o
  -2  21   4        0.19        6.15     13.64 o
  -1  21   4      166.80      161.42     33.26 o
   0  21   4        7.95        8.27     16.98 o
   1  21   4        3.18        3.12     14.47 o
   2  21   4        3.80        4.60     14.71 o
   3  21   4      176.49      163.54     25.14 o
   4  21   4       10.74        1.98     15.51 o
   5  21   4       11.65       16.24     18.19 o
  -6  22   4        5.52        1.58     25.56 o
  -5  22   4      237.90      259.89     28.79 o
  -4  22   4      214.45      220.81     27.27 o
  -3  22   4      156.42      184.17     19.40 o
  -2  22   4      459.50      491.13     64.78 o
  -1  22   4       96.43       76.43     28.11 o
   0  22   4      543.46      479.61     64.92 o
   1  22   4       10.25        3.28     15.27 o
   2  22   4      385.52      423.28     34.22 o
   3  22   4       15.34       -0.32     15.74 o
   4  22   4      392.13      380.29     35.79 o
  -5  23   4        2.42        4.64     17.31 o
  -4  23   4      263.92      251.07     25.99 o
  -3  23   4       14.77       12.41     13.25 o
  -2  23   4       61.61       27.22     24.93 o
  -1  23   4      175.27       95.05     29.94 o
   0  23   4       16.18       -5.33     15.04 o
   1  23   4        4.48       11.24     25.33 o
   2  23   4      117.19      103.79     22.87 o
   3  23   4       16.90        9.19     18.02 o
  -3  24   4       27.53       35.25     14.88 o
  -2  24   4       83.55       59.55     28.35 o
  -1  24   4       69.56       98.42     31.76 o
   0  24   4      205.00      229.76     30.94 o
   1  24   4       18.71       16.91     18.20 o
 -13   1   5      169.30      132.48     25.73 o
 -12   1   5        7.47        0.67     21.73 o
 -11   1   5      592.27      574.14     73.81 o
 -10   1   5      555.72      518.13     31.68 o
  -9   1   5        3.06       11.19     11.42 o
  -8   1   5      679.06      705.07     35.30 o
  -7   1   5       86.96       76.07      9.72 o
  -6   1   5     5138.14     4994.20     54.96 o
  -5   1   5      104.67      115.02      7.43 o
  -4   1   5     1129.49      999.14     15.10 o
  -3   1   5      553.08      441.80     11.91 o
  -2   1   5     5623.97     5392.76     50.67 o
  -1   1   5     6723.60     6611.59     49.92 o
   0   1   5     4353.72     4448.44     37.36 o
   1   1   5     2735.11     2560.32     25.94 o
   2   1   5      769.11      992.87     15.02 o
   3   1   5     3946.24     3936.34     36.53 o
   4   1   5      453.90      447.91     17.49 o
   5   1   5     2554.73     2616.17    101.78 o
   6   1   5      241.05      210.25     20.76 o
   7   1   5      493.00      503.31     63.19 o
   8   1   5      412.46      443.72     65.35 o
   9   1   5      139.96       96.01     20.28 o
  10   1   5      141.32      132.23     24.56 o
 -13   2   5       30.21       17.25     24.39 o
 -12   2   5       37.44       48.77     19.11 o
 -11   2   5      111.20       95.57     20.25 o
 -10   2   5        7.99       17.69     13.78 o
  -9   2   5      111.31       95.95     15.96 o
  -8   2   5       25.79       27.81      9.01 o
  -7   2   5      583.89      599.70     21.75 o
  -6   2   5      151.15      197.82     19.02 o
  -5   2   5      330.59      282.52     10.07 o
  -4   2   5      111.52      121.08      8.13 o
  -3   2   5        1.47        5.78      3.67 o
  -2   2   5     6205.96     6540.72     50.28 o
  -1   2   5      334.08      318.92      9.84 o
   0   2   5     1569.82     1642.81     19.09 o
   1   2   5     3847.31     4183.91     40.73 o
   2   2   5       58.78       91.08      5.32 o
   3   2   5       26.89       28.65      5.12 o
   4   2   5       86.19       86.15      8.86 o
   5   2   5      115.24      114.13     12.68 o
   6   2   5       20.99        7.55     12.98 o
   7   2   5       45.84       37.59     18.17 o
   8   2   5       31.31       27.82     15.11 o
   9   2   5      185.20      178.66     63.38 o
  10   2   5       75.65      112.28     23.76 o
 -13   3   5      323.38      378.67     36.48 o
 -12   3   5       70.61       48.32     21.96 o
 -11   3   5      967.04      946.73     45.89 o
 -10   3   5      873.16      889.61     38.73 o
  -9   3   5     2089.69     2111.09     44.31 o
  -8   3   5     1923.28     2081.05     41.28 o
  -7   3   5      391.49      379.72     14.22 o
  -6   3   5     3185.84     2986.61     43.91 o
  -5   3   5        9.47        8.09      3.55 o
  -4   3   5     3893.12     3914.35     32.54 o
  -3   3   5      135.52      113.33      5.15 o
  -2   3   5     2792.66     2780.69     32.17 o
  -1   3   5     5741.63     6020.09     47.11 o
   0   3   5     3740.97     4033.73     40.86 o
   1   3   5     6629.57     6565.82     51.58 o
   2   3   5      280.04      297.85      8.29 o
   3   3   5      645.76      591.05     15.19 o
   4   3   5      111.39      121.90     13.58 o
   5   3   5     2318.60     2264.04     42.89 o
   6   3   5     1374.57     1382.44     34.98 o
   7   3   5      274.32      266.39     20.12 o
   8   3   5     1010.34     1007.60     41.81 o
   9   3   5       26.79       15.03     14.73 o
  10   3   5      301.48      277.62     31.14 o
 -13   4   5       97.06      114.07     26.01 o
 -12   4   5       17.89       11.73     18.30 o
 -11   4   5      160.79      131.13     22.24 o
 -10   4   5      591.01      592.89     69.70 o
  -9   4   5      743.09      711.32     26.57 o
  -8   4   5      171.69      169.83     12.85 o
  -7   4   5     2292.86     2313.73     59.62 o
  -6   4   5      408.67      445.97     13.98 o
  -5   4   5     4242.82     4205.14     39.83 o
  -4   4   5      270.73      225.10      8.12 o
  -3   4   5      815.15      864.43     18.41 o
  -2   4   5    11520.12    12093.83    112.03 o
  -1   4   5     1339.06     1354.45     19.19 o
   0   4   5     6183.77     6395.40     56.81 o
   1   4   5       63.14       60.90      5.68 o
   2   4   5     3549.31     3676.58     40.94 o
   3   4   5       78.34       82.31      7.63 o
   4   4   5     3733.34     3719.91     57.66 o
   5   4   5       35.07       65.11     11.11 o
   6   4   5     1212.10     1280.34     34.24 o
   7   4   5      309.11      307.45     20.93 o
   8   4   5       22.89       30.15     15.53 o
   9   4   5       48.63       52.46     18.71 o
  10   4   5        0.05       20.38     18.77 o
 -13   5   5        2.61      -17.70     27.13 o
 -12   5   5      146.13      157.17     25.49 o
 -11   5   5      222.00      247.46     29.16 o
 -10   5   5      558.23      595.35     31.23 o
  -9   5   5      637.17      667.15     21.72 o
  -8   5   5      544.46      574.61     18.72 o
  -7   5   5        0.70       -6.08      6.39 o
  -6   5   5     8012.56     7987.70     74.05 o
  -5   5   5     2004.07     2043.71     25.30 o
  -4   5   5     3208.26     3103.93     28.09 o
  -3   5   5       18.08       23.92      3.82 o
  -2   5   5     3385.90     3333.05     42.12 o
  -1   5   5     2601.54     2659.14     29.98 o
   0   5   5       12.17        3.56      3.06 o
   1   5   5     1665.68     1661.40     24.04 o
   2   5   5       36.94       43.07      5.63 o
   3   5   5     2911.91     2891.98     41.19 o
   4   5   5       14.87       12.17      6.92 o
   5   5   5      161.04      152.29     11.46 o
   6   5   5       36.34       28.01     10.16 o
   7   5   5      186.46      230.81     19.26 o
   8   5   5      523.69      481.60     27.03 o
   9   5   5      137.18      126.91     22.75 o
  10   5   5      149.84      122.05     24.53 o
 -13   6   5        0.63       17.64     19.13 o
 -12   6   5      201.39      213.60     47.06 o
 -11   6   5      236.27      223.43     26.44 o
 -10   6   5      121.09      129.87     13.70 o
  -9   6   5     1627.67     1633.63     32.90 o
  -8   6   5      448.03      461.83     26.04 o
  -7   6   5     3169.83     3050.04     40.98 o
  -6   6   5      225.08      197.05     15.04 o
  -5   6   5     3082.70     3049.61     32.77 o
  -4   6   5     2702.18     2771.82     32.55 o
  -3   6   5     4220.31     4123.46     41.08 o
  -2   6   5     1509.26     1542.56     25.94 o
  -1   6   5     4006.79     4022.89     48.56 o
   0   6   5     1314.45     1190.13     27.59 o
   1   6   5      456.25      525.31     13.39 o
   2   6   5      537.39      503.49     13.99 o
   3   6   5      311.85      312.01     12.49 o
   4   6   5     1983.97     1953.21     31.65 o
   5   6   5     1056.00     1028.61     24.17 o
   6   6   5        3.70        5.42      9.18 o
   7   6   5      511.35      525.90     25.02 o
   8   6   5      328.06      316.64     23.32 o
   9   6   5      722.81      770.81     33.69 o
  10   6   5        0.18      -16.17     16.17 o
 -12   7   5        5.53       -1.94     16.64 o
 -11   7   5        1.60       -3.55     15.57 o
 -10   7   5      229.06      215.49     16.15 o
  -9   7   5      136.43      153.01     13.23 o
  -8   7   5     1871.03     1865.51     33.22 o
  -7   7   5      855.22      824.66     20.63 o
  -6   7   5      392.25      360.74     13.09 o
  -5   7   5      145.12      141.54      7.81 o
  -4   7   5     1278.69     1204.17     18.12 o
  -3   7   5     3071.91     3226.85     30.75 o
  -2   7   5     1080.01     1022.53     20.70 o
  -1   7   5      535.18      480.56     20.71 o
   0   7   5       23.47       17.85      4.02 o
   1   7   5     2776.29     2904.79     39.67 o
   2   7   5       17.08       15.34      4.70 o
   3   7   5     2230.71     2202.84     43.20 o
   4   7   5      188.95      166.77     11.25 o
   5   7   5      504.51      536.95     18.15 o
   6   7   5        7.01       -0.10      8.88 o
   7   7   5      235.13      212.98     18.91 o
   8   7   5       46.79       23.05     12.65 o
   9   7   5        5.56       21.72     13.30 o
  10   7   5        6.72       -6.31     16.04 o
 -12   8   5      224.20      131.53     35.50 o
 -11   8   5     1085.79     1191.50     47.95 o
 -10   8   5     1032.91     1075.85     57.91 o
  -9   8   5      297.44      318.91     16.87 o
  -8   8   5       10.51        1.76      6.85 o
  -7   8   5      474.23      479.65     20.45 o
  -6   8   5      566.16      578.40     16.42 o
  -5   8   5     6957.48     6875.25     58.46 o
  -4   8   5      405.72      429.09     15.36 o
  -3   8   5     1154.10     1066.92     15.68 o
  -2   8   5     2883.81     2741.73     37.41 o
  -1   8   5      227.23      261.10     14.12 o
   0   8   5     4433.35     4516.64     46.09 o
   1   8   5        2.53        4.05      3.89 o
   2   8   5     2038.34     2087.16     50.66 o
   3   8   5      329.92      369.28     13.88 o
   4   8   5     2336.46     2366.81     56.79 o
   5   8   5      475.56      465.10     21.26 o
   6   8   5      145.61      133.82     15.08 o
   7   8   5      575.13      589.06     41.59 o
   8   8   5       86.05       65.22     14.96 o
   9   8   5      143.27      164.49     20.35 o
 -12   9   5       14.00       41.68     29.70 o
 -11   9   5       67.13       42.10     26.24 o
 -10   9   5       30.76       23.76     23.90 o
  -9   9   5      109.50      105.98     14.08 o
  -8   9   5       22.85       18.63     11.69 o
  -7   9   5        1.41        1.32      6.25 o
  -6   9   5      687.78      689.51     18.02 o
  -5   9   5        5.06        5.38      4.14 o
  -4   9   5      186.00      188.97      9.81 o
  -3   9   5        1.97       -2.78      3.31 o
  -2   9   5      597.40      569.01     15.34 o
  -1   9   5      847.71      851.64     19.09 o
   0   9   5     1791.33     1727.29     28.02 o
   1   9   5      454.66      550.34     14.72 o
   2   9   5      927.51      961.94     20.28 o
   3   9   5      231.09      247.50     13.81 o
   4   9   5        1.79        3.42      6.18 o
   5   9   5       91.15      107.50     15.58 o
   6   9   5       41.68       46.34      9.87 o
   7   9   5      180.13      192.90     25.57 o
   8   9   5       21.19       48.18     14.15 o
   9   9   5        3.07       -3.25     13.37 o
 -12  10   5       14.19       29.61     28.35 o
 -11  10   5        2.92       -7.72     22.03 o
 -10  10   5       28.94       46.17     24.28 o
  -9  10   5      776.29      769.61     43.63 o
  -8  10   5        1.84       -1.10     10.98 o
  -7  10   5      756.03      793.32     24.79 o
  -6  10   5      128.24      118.75     21.82 o
  -5  10   5     5109.21     5093.11     63.97 o
  -4  10   5     1070.96     1125.45     21.74 o
  -3  10   5     1321.55     1282.76     34.29 o
  -2  10   5       87.97       70.04     27.41 o
  -1  10   5     3461.24     3515.22     60.07 o
   0  10   5     3584.76     3398.40     79.81 o
   1  10   5      175.84      195.58      9.74 o
   2  10   5     2011.38     2034.02     30.91 o
   3  10   5        9.76       11.18      5.99 o
   4  10   5     2322.88     2350.69     37.24 o
   5  10   5      368.38      389.16     17.53 o
   6  10   5      169.55      172.02     16.72 o
   7  10   5       26.54       27.00     14.60 o
   8  10   5      143.16      114.67     17.72 o
   9  10   5      121.30      122.96     25.63 o
 -12  11   5        0.18        8.84     28.02 o
 -11  11   5      104.38       49.54     28.91 o
 -10  11   5       28.45       38.50     23.48 o
  -9  11   5      317.05      286.01     22.10 o
  -8  11   5       34.44        7.19      9.46 o
  -7  11   5       87.84       65.45     14.73 o
  -6  11   5      286.01      272.62     21.30 o
  -5  11   5       24.56       21.18      8.47 o
  -4  11   5        1.13        5.31      4.60 o
  -3  11   5       42.57       18.69      8.09 o
  -2  11   5       11.65       -3.45     10.24 o
  -1  11   5       10.92       19.66      7.76 o
   0  11   5      104.62      118.32     10.43 o
   1  11   5        6.05       13.02      6.20 o
   2  11   5      507.06      592.59     20.72 o
   3  11   5        0.09       -6.36      6.36 o
   4  11   5       58.03       34.65      8.20 o
   5  11   5       32.08       18.55      8.47 o
   6  11   5       33.03       15.78      9.09 o
   7  11   5      237.72      206.86     19.80 o
   8  11   5       73.55       80.75     15.72 o
   9  11   5       20.08       10.86     14.00 o
 -11  12   5      325.69      284.21     45.42 o
 -10  12   5       50.05       52.06     25.87 o
  -9  12   5      315.41      343.48     39.43 o
  -8  12   5        2.51       -8.29      8.29 o
  -7  12   5      199.70      225.02     16.28 o
  -6  12   5     1048.56     1083.97     28.58 o
  -5  12   5      885.87      941.60     25.77 o
  -4  12   5        5.64       13.25      5.42 o
  -3  12   5       43.47       42.19     16.09 o
  -2  12   5     1535.08     1503.14     38.23 o
  -1  12   5      387.98      375.07     20.02 o
   0  12   5      442.85      470.61     14.73 o
   1  12   5      405.67      377.40     16.72 o
   2  12   5      751.07      746.06     41.94 o
   3  12   5       48.23       48.43     12.05 o
   4  12   5     1822.57     1885.98     40.24 o
   5  12   5      119.90      137.61     15.33 o
   6  12   5       17.27       30.99     11.83 o
   7  12   5       41.79       56.05     22.87 o
   8  12   5       55.14       25.07     21.84 o
   9  12   5      151.31      114.79     34.85 o
 -11  13   5       11.67       43.13     30.12 o
 -10  13   5       86.40       77.04     29.52 o
  -9  13   5        0.69        2.62     18.94 o
  -8  13   5        3.37        8.24      9.84 o
  -7  13   5        5.89        2.36      8.78 o
  -6  13   5      256.13      295.53     28.36 o
  -5  13   5      128.43      124.66     12.41 o
  -4  13   5      765.38      781.22     19.54 o
  -3  13   5      853.78      829.78     22.74 o
  -2  13   5        6.04       -0.56      7.80 o
  -1  13   5     1742.82     1636.62     38.03 o
   0  13   5       15.16       12.13      5.64 o
   1  13   5      254.51      292.58     19.76 o
   2  13   5      555.17      595.61     24.64 o
   3  13   5     1111.38     1063.96     32.20 o
   4  13   5       13.24       15.31      9.89 o
   5  13   5      238.91      262.12     19.03 o
   6  13   5       19.24       12.90     11.86 o
   7  13   5       26.66        1.55     14.96 o
   8  13   5        1.68       -2.95     21.75 o
 -11  14   5        9.35       40.04     27.55 o
 -10  14   5      242.65      271.95     41.82 o
  -9  14   5      273.73      325.14     39.71 o
  -8  14   5       71.36       60.49     12.89 o
  -7  14   5        7.34       -3.77      8.56 o
  -6  14   5      429.83      439.38     20.75 o
  -5  14   5      562.07      565.24     24.32 o
  -4  14   5      359.58      358.77     15.51 o
  -3  14   5       35.22       24.37      7.14 o
  -2  14   5       43.91       34.40      8.39 o
  -1  14   5      369.99      382.43     23.46 o
   0  14   5      938.12      973.66     26.25 o
   1  14   5      140.31      151.32     14.62 o
   2  14   5      367.81      382.84     25.05 o
   3  14   5      239.23      244.04     22.11 o
   4  14   5      280.50      276.75     24.28 o
   5  14   5       21.86       15.07     13.83 o
   6  14   5       71.28       83.93     19.53 o
   7  14   5        5.76        0.16     15.17 o
   8  14   5       33.68        7.76     24.28 o
 -10  15   5      168.51      146.17     36.77 o
  -9  15   5        7.29       10.85     21.33 o
  -8  15   5      102.47       74.89     26.99 o
  -7  15   5       73.75       64.10     12.49 o
  -6  15   5     1267.86     1285.64     33.45 o
  -5  15   5      173.33      143.49     22.74 o
  -4  15   5       79.56      105.96     15.28 o
  -3  15   5       48.51       58.67     17.54 o
  -2  15   5       68.18       43.96     22.27 o
  -1  15   5      332.57      333.79     33.16 o
   0  15   5      706.78      725.90     61.74 o
   1  15   5      126.04      119.85     39.95 o
   2  15   5       54.07       46.70     14.07 o
   3  15   5      769.25      863.01     43.97 o
   4  15   5       97.88       93.73     17.46 o
   5  15   5      338.18      335.44     28.20 o
   6  15   5       42.50       36.20     17.12 o
   7  15   5      206.04      197.58     43.01 o
   8  15   5        2.08       18.24     27.18 o
  -7  16   5      528.71      554.79     36.42 o
  -6  16   5        0.01        4.67     11.22 o
  -5  16   5      538.71      583.40     29.53 o
  -4  16   5        0.67       -6.95      8.33 o
  -3  16   5      830.11      852.64     35.11 o
  -2  16   5      462.33      467.36     27.12 o
  -1  16   5       54.92       64.50     26.03 o
   0  16   5      708.70      707.80     31.35 o
   1  16   5       15.86       20.46     11.69 o
   2  16   5      149.00      148.15     19.73 o
   3  16   5        5.60        9.08     12.24 o
   4  16   5      514.24      481.37     42.17 o
   5  16   5      218.24      250.06     26.56 o
   6  16   5      433.37      432.92     33.10 o
   7  16   5      170.34      154.65     25.48 o
  -9  17   5       87.27       55.10     31.11 o
  -8  17   5      551.51      521.27     52.76 o
  -7  17   5        6.07        1.67     10.45 o
  -6  17   5      709.22      717.22     28.39 o
  -5  17   5        0.41        1.14      9.61 o
  -4  17   5     1346.03     1366.44     36.49 o
  -3  17   5      154.03      149.31     20.61 o
  -2  17   5     1337.81     1278.67     77.51 o
  -1  17   5      705.89      662.52     30.52 o
   0  17   5      177.45      144.05     28.63 o
   1  17   5      250.25      269.27     39.13 o
   2  17   5      123.57       99.05     18.52 o
   3  17   5      983.62      976.76     52.32 o
   4  17   5       32.19       54.70     16.84 o
   5  17   5      327.88      264.30     28.29 o
   6  17   5      264.88      271.84     29.16 o
   7  17   5       88.82       68.11     26.73 o
  -9  18   5        9.26       35.83     29.09 o
  -8  18   5       90.08       83.26     31.39 o
  -7  18   5      155.43      125.43     21.92 o
  -6  18   5       45.73       44.22     12.83 o
  -5  18   5      273.52      271.82     20.59 o
  -4  18   5      247.58      230.66     18.74 o
  -3  18   5      493.95      461.95     29.87 o
  -2  18   5        1.68       -3.37     10.99 o
  -1  18   5       76.25       66.23     23.39 o
   0  18   5      136.56      135.80     19.44 o
   1  18   5       65.09       40.59     14.28 o
   2  18   5      175.22      124.67     20.43 o
   3  18   5        1.39        0.64     12.75 o
   4  18   5        4.75       12.97     15.85 o
   5  18   5       44.37       19.35     16.13 o
   6  18   5        1.64        4.65     17.84 o
  -8  19   5      538.14      564.96     58.56 o
  -7  19   5       49.08       24.42     26.85 o
  -6  19   5      638.68      670.28     29.95 o
  -5  19   5      201.65      243.75     20.49 o
  -4  19   5      474.92      554.94     26.46 o
  -3  19   5      185.00      228.32     24.13 o
  -2  19   5     1324.38     1262.87     46.85 o
  -1  19   5      970.83      892.39     57.11 o
   0  19   5      256.23      214.91     23.39 o
   1  19   5      929.91      937.32     41.01 o
   2  19   5       29.45       30.40     22.41 o
   3  19   5      900.08     1022.15     43.71 o
   4  19   5        9.22       14.05     16.23 o
   5  19   5      203.06      215.63     28.15 o
  -7  20   5       33.54       26.71     26.85 o
  -6  20   5       28.53        7.58     16.26 o
  -5  20   5       13.19        3.83     11.05 o
  -4  20   5      398.21      397.63     48.50 o
  -3  20   5      587.33      566.38     59.31 o
  -2  20   5      324.88      257.81     25.34 o
  -1  20   5       50.69       42.38     23.11 o
   0  20   5        0.28      -11.65     11.65 o
   1  20   5        4.00       21.56     15.15 o
   2  20   5       85.37       96.66     19.80 o
   3  20   5        0.75        5.30     16.52 o
   4  20   5        2.60        4.82     16.49 o
   5  20   5       19.27        4.70     18.29 o
  -7  21   5       58.31       25.68     29.75 o
  -6  21   5      780.79      838.73     43.90 o
  -5  21   5      111.55      115.14     17.49 o
  -4  21   5      992.26     1031.87     49.35 o
  -3  21   5       88.92      107.55     21.28 o
  -2  21   5      433.34      387.54     44.16 o
  -1  21   5      708.44      685.45     53.61 o
   0  21   5       65.45       65.03     18.64 o
   1  21   5      661.71      651.53     36.79 o
   2  21   5        1.62       12.34     16.10 o
   3  21   5      154.55      130.80     23.77 o
   4  21   5       25.69       17.51     18.64 o
  -6  22   5        4.30       10.52     27.46 o
  -5  22   5        7.52       12.25     13.16 o
  -4  22   5      209.81      199.69     31.16 o
  -3  22   5       10.88       27.39     13.35 o
  -2  22   5        2.57       16.56     22.73 o
  -1  22   5       48.44       40.37     24.32 o
   0  22   5       31.70       25.95     16.70 o
   1  22   5      154.79      109.27     22.30 o
   2  22   5        8.72       15.07     17.64 o
   3  22   5       14.32       15.77     18.15 o
  -4  23   5      121.94       89.43     19.76 o
  -3  23   5      136.32      162.35     30.90 o
  -2  23   5      380.92      325.05     45.56 o
  -1  23   5      229.90      204.22     39.48 o
   0  23   5       34.40       24.49     17.10 o
   1  23   5      539.50      553.20     39.13 o
 -13   0   6        0.36        8.61     28.11 o
 -12   0   6      309.54      289.22     44.81 o
 -11   0   6       23.64       -7.91     21.66 o
 -10   0   6      448.85      415.65     40.70 o
  -9   0   6       66.60       53.46     20.07 o
  -8   0   6      366.47      417.62     33.59 o
  -7   0   6     3906.90     3877.35     70.62 o
  -6   0   6      471.94      463.62     22.00 o
  -5   0   6     3432.94     3141.68     45.44 o
  -4   0   6     3534.87     3607.32     59.80 o
  -3   0   6     3102.93     2977.85     70.96 o
  -2   0   6       27.79       76.39      9.07 o
  -1   0   6      738.76      649.60     20.80 o
   0   0   6     3007.47     3056.13     49.67 o
   1   0   6     2813.88     2726.63     46.05 o
   2   0   6     2712.04     2723.99     46.28 o
   3   0   6      318.88      321.16     28.07 o
   4   0   6     2810.02     2762.07     82.61 o
   5   0   6      723.42      645.51     41.63 o
   6   0   6     3486.42     3266.50    100.38 o
   7   0   6      175.75      208.06     33.59 o
   8   0   6     1333.83     1318.24     70.44 o
   9   0   6       41.39       44.44     26.94 o
  10   0   6        1.25      -22.22     25.03 o
 -13   1   6       41.51       38.95     23.93 o
 -12   1   6       52.53        9.12     17.11 o
 -11   1   6        2.70        7.79     15.53 o
 -10   1   6      362.08      307.43     27.25 o
  -9   1   6      378.73      407.32     27.08 o
  -8   1   6      183.93      164.41     15.70 o
  -7   1   6       10.81        7.59      6.41 o
  -6   1   6        2.97        4.64      5.04 o
  -5   1   6       29.00       30.80      4.79 o
  -4   1   6     1500.64     1672.30     44.74 o
  -3   1   6        7.60        7.70      3.97 o
  -2   1   6     2548.43     2749.26     33.65 o
  -1   1   6      762.48      788.88     12.80 o
   0   1   6     3328.42     3648.32     34.18 o
   1   1   6        0.97        3.88      4.46 o
   2   1   6      377.03      413.41     10.70 o
   3   1   6      730.45      719.40     21.53 o
   4   1   6      311.76      308.06     21.75 o
   5   1   6        5.54       -0.11      9.29 o
   6   1   6      333.75      324.25     33.94 o
   7   1   6       56.31       57.21     16.77 o
   8   1   6      147.29      171.32     42.31 o
   9   1   6        4.77        7.40     16.27 o
  10   1   6       19.56        9.25     19.13 o
 -13   2   6       34.54       40.71     22.08 o
 -12   2   6      129.47      112.96     30.38 o
 -11   2   6      419.64      440.10     32.16 o
 -10   2   6     1276.06     1279.02     52.72 o
  -9   2   6     2443.21     2409.50     83.91 o
  -8   2   6       53.46       51.04     10.22 o
  -7   2   6     1507.62     1490.47     33.14 o
  -6   2   6      154.42      176.68     11.23 o
  -5   2   6     9050.08     8965.64     78.44 o
  -4   2   6      774.78      817.01     18.11 o
  -3   2   6     3678.58     3670.10     41.54 o
  -2   2   6     3640.98     3654.18     33.04 o
  -1   2   6     7091.41     7203.38     68.48 o
   0   2   6     2147.62     2017.03     23.26 o
   1   2   6       22.35       24.11      3.97 o
   2   2   6     1448.89     1271.98     27.75 o
   3   2   6      126.40      122.78      8.88 o
   4   2   6     5353.47     5354.23     70.74 o
   5   2   6       13.41       24.27      9.87 o
   6   2   6      202.91      158.56     20.31 o
   7   2   6      475.52      493.08     31.59 o
   8   2   6      118.98      121.99     28.44 o
   9   2   6      350.40      347.82     68.46 o
  10   2   6       20.94       22.93     20.70 o
 -13   3   6        1.83       -5.71     19.20 o
 -12   3   6        7.13       12.20     16.60 o
 -11   3   6      264.32      268.07     41.21 o
 -10   3   6      163.17      166.46     21.63 o
  -9   3   6      146.87      136.76     20.20 o
  -8   3   6      104.04      112.64     15.28 o
  -7   3   6      102.08      113.13     12.15 o
  -6   3   6     2195.97     2216.55     46.24 o
  -5   3   6      239.55      266.50      8.73 o
  -4   3   6      729.75      683.43     12.47 o
  -3   3   6      255.33      319.93     11.37 o
  -2   3   6     1199.12     1339.47     29.00 o
  -1   3   6     3962.12     4080.25     36.82 o
   0   3   6     1264.91     1262.89     17.82 o
   1   3   6     3361.10     3504.22     34.20 o
   2   3   6       69.97       79.06      7.69 o
   3   3   6      730.96      754.73     18.30 o
   4   3   6      177.38      175.64     14.22 o
   5   3   6     1938.05     1840.03     40.09 o
   6   3   6     1134.27     1070.08     35.13 o
   7   3   6      514.83      457.34     30.67 o
   8   3   6       78.43       61.24     18.46 o
   9   3   6      117.23      136.43     24.57 o
 -13   4   6       20.87       65.94     23.17 o
 -12   4   6      368.07      358.99     32.54 o
 -11   4   6      448.00      438.52     39.62 o
 -10   4   6      396.02      444.59     37.77 o
  -9   4   6     1297.72     1358.78     57.40 o
  -8   4   6      377.61      378.20     24.77 o
  -7   4   6     2976.90     2967.31     48.55 o
  -6   4   6      249.10      246.97     14.23 o
  -5   4   6     3678.33     3592.65     33.05 o
  -4   4   6      894.89      952.31     15.50 o
  -3   4   6     1581.99     1444.39     19.43 o
  -2   4   6     4321.82     4340.08     60.42 o
  -1   4   6     1463.84     1414.38     18.91 o
   0   4   6     1517.41     1479.44     19.78 o
   1   4   6      142.50      150.36      7.08 o
   2   4   6     1099.26     1082.82     21.03 o
   3   4   6      282.04      300.22     14.13 o
   4   4   6      486.83      471.44     20.05 o
   5   4   6      180.75      139.76     14.64 o
   6   4   6       10.90       -1.84      9.61 o
   7   4   6       88.60       95.86     18.85 o
   8   4   6        2.97       -2.90     14.27 o
   9   4   6      200.68      238.11     60.81 o
 -13   5   6      155.86      153.06     28.48 o
 -12   5   6        0.53        7.41     16.77 o
 -11   5   6      368.64      341.33     30.02 o
 -10   5   6      253.43      281.22     20.56 o
  -9   5   6      367.53      422.39     24.02 o
  -8   5   6      218.28      225.96     16.32 o
  -7   5   6       43.43       42.89     11.23 o
  -6   5   6     3633.70     3485.95     51.39 o
  -5   5   6      608.49      615.40     22.10 o
  -4   5   6     1689.89     1584.98     28.94 o
  -3   5   6      300.26      256.02      9.28 o
  -2   5   6     1553.36     1567.67     22.39 o
  -1   5   6     1904.56     1755.28     26.68 o
   0   5   6      791.62      845.69     21.51 o
   1   5   6     4587.62     4495.24     47.64 o
   2   5   6      508.41      516.68     15.50 o
   3   5   6     3059.38     3126.57     40.80 o
   4   5   6      165.52      155.54     11.35 o
   5   5   6      356.96      375.53     20.37 o
   6   5   6       91.05       96.92     14.28 o
   7   5   6      103.35       96.29     15.20 o
   8   5   6      225.44      204.19     21.29 o
   9   5   6       58.64       51.95     21.56 o
 -12   6   6      120.84      115.85     23.58 o
 -11   6   6      193.42      154.71     18.31 o
 -10   6   6       46.45       55.01     13.33 o
  -9   6   6      527.47      523.59     23.89 o
  -8   6   6        9.36       11.70      8.91 o
  -7   6   6       44.23       56.39     13.45 o
  -6   6   6        6.47       -3.31      6.11 o
  -5   6   6     1206.43     1194.75     29.72 o
  -4   6   6     1913.77     1876.72     22.93 o
  -3   6   6     1198.82     1108.14     30.25 o
  -2   6   6     2599.63     2557.11     37.89 o
  -1   6   6      579.98      564.21     13.76 o
   0   6   6     3866.38     3806.81     41.77 o
   1   6   6      383.04      393.38     12.98 o
   2   6   6      831.15      779.23     26.52 o
   3   6   6      161.04      177.77     11.15 o
   4   6   6     1813.43     1747.59     37.32 o
   5   6   6      112.85      122.89     14.29 o
   6   6   6        5.00        7.71      9.34 o
   7   6   6       89.71       78.70     18.34 o
   8   6   6       22.59       31.22     13.84 o
   9   6   6       57.37       64.41     36.11 o
 -12   7   6      198.62      164.88     25.55 o
 -11   7   6      465.00      437.40    118.27 o
 -10   7   6     1392.43     1341.72     38.09 o
  -9   7   6      812.24      789.07     28.22 o
  -8   7   6     1656.98     1626.87     37.10 o
  -7   7   6     1065.55     1015.59     41.63 o
  -6   7   6     6668.51     6616.79     78.93 o
  -5   7   6      226.33      227.34      9.52 o
  -4   7   6     2852.28     2750.50     37.10 o
  -3   7   6      566.76      521.61     15.26 o
  -2   7   6     4618.33     4542.55     55.60 o
  -1   7   6     2836.96     2947.21     35.10 o
   0   7   6      285.03      260.26     10.36 o
   1   7   6     1644.30     1641.72     26.21 o
   2   7   6      350.86      336.64     13.02 o
   3   7   6     2794.24     2811.67     39.26 o
   4   7   6       19.12       19.93      7.34 o
   5   7   6     1123.15     1178.44     32.77 o
   6   7   6      106.01      102.59     14.74 o
   7   7   6      168.50      152.48     18.44 o
   8   7   6      394.99      382.88     26.25 o
   9   7   6      124.33       99.46     25.58 o
 -12   8   6       45.16       32.46     26.52 o
 -11   8   6       86.69       45.37     26.01 o
 -10   8   6      124.21      136.87     16.91 o
  -9   8   6      373.30      400.86     34.32 o
  -8   8   6       29.52       28.18      9.25 o
  -7   8   6      329.53      395.72     20.97 o
  -6   8   6      174.15      165.95     12.75 o
  -5   8   6      285.63      260.69     10.23 o
  -4   8   6      322.54      335.06     14.38 o
  -3   8   6       90.47       66.02     13.34 o
  -2   8   6       10.37        5.32      4.74 o
  -1   8   6       21.53       30.94      5.32 o
   0   8   6      448.90      438.68     13.38 o
   1   8   6        1.90       -3.67      4.12 o
   2   8   6      210.12      222.14     11.60 o
   3   8   6       13.00        7.58      5.84 o
   4   8   6      135.25      129.55     11.54 o
   5   8   6      478.04      427.87     18.39 o
   6   8   6        1.68        9.85     10.39 o
   7   8   6       77.57       65.41     14.59 o
   8   8   6        0.65      -10.80     11.83 o
   9   8   6        9.53        2.12     14.55 o
 -12   9   6       22.91       17.31     27.36 o
 -11   9   6      775.67      711.60     57.96 o
 -10   9   6      311.46      349.84     73.70 o
  -9   9   6      233.11      221.39     43.50 o
  -8   9   6      690.55      779.00     33.59 o
  -7   9   6      235.54      252.10     20.89 o
  -6   9   6     3366.40     3138.87     63.41 o
  -5   9   6        0.51        1.44      4.54 o
  -4   9   6     1151.52     1149.59     18.17 o
  -3   9   6     1999.38     2081.92    145.47 o
  -2   9   6      431.05      409.22     23.82 o
  -1   9   6     1845.46     1901.49     27.63 o
   0   9   6     1521.77     1559.62     34.18 o
   1   9   6     1210.47     1237.71     29.06 o
   2   9   6       84.61       87.61      8.66 o
   3   9   6     2295.55     2270.78     35.47 o
   4   9   6       31.70       26.90     10.80 o
   5   9   6     1010.05     1092.96     27.25 o
   6   9   6       27.89       32.34     11.64 o
   7   9   6      275.20      256.69     21.70 o
   8   9   6      140.97      175.93     20.73 o
   9   9   6      164.58      155.30     23.31 o
 -12  10   6       85.62       75.17     32.14 o
 -11  10   6       52.95       25.73     26.71 o
 -10  10   6        3.37       14.58     14.63 o
  -9  10   6      176.15      131.07     34.50 o
  -8  10   6      302.65      223.32     25.52 o
  -7  10   6       72.03       46.78     22.52 o
  -6  10   6       39.93       47.00     12.25 o
  -5  10   6      334.00      300.31     13.33 o
  -4  10   6       63.29       55.08      7.26 o
  -3  10   6       86.65       68.75     16.79 o
  -2  10   6      781.02      809.53     28.56 o
  -1  10   6       43.41       42.93      7.72 o
   0  10   6      734.67      792.23     22.05 o
   1  10   6      182.62      179.02     18.50 o
   2  10   6       17.43       13.16      6.16 o
   3  10   6      219.80      241.88     13.58 o
   4  10   6      175.92      150.53     12.70 o
   5  10   6      319.52      304.57     16.80 o
   6  10   6      172.05      190.72     18.63 o
   7  10   6       12.04        2.42     11.80 o
   8  10   6       23.14       22.65     14.28 o
 -11  11   6      162.38      137.57     35.04 o
 -10  11   6      416.04      361.72     43.27 o
  -9  11   6      208.93      217.13     23.23 o
  -8  11   6      688.61      750.35     34.01 o
  -7  11   6        4.20       -5.03      9.64 o
  -6  11   6      968.17      989.10     35.74 o
  -5  11   6       58.44       63.13     15.19 o
  -4  11   6     2322.55     2385.50     34.55 o
  -3  11   6      369.70      318.02     19.88 o
  -2  11   6     2510.30     2573.24     53.35 o
  -1  11   6     1069.75     1048.28     41.81 o
   0  11   6      683.83      716.81     21.86 o
   1  11   6      292.79      327.29     16.41 o
   2  11   6      790.03      801.94     25.00 o
   3  11   6     2068.61     2064.87     53.10 o
   4  11   6       13.84       12.93     10.32 o
   5  11   6      761.81      735.08     27.53 o
   6  11   6       20.26       27.53     16.04 o
   7  11   6      282.89      263.65     28.10 o
   8  11   6      181.22      206.93     27.76 o
 -11  12   6       52.99       53.89     28.95 o
 -10  12   6       92.96      112.26     30.83 o
  -9  12   6        0.41       13.83     13.88 o
  -8  12   6       49.25       27.04     13.37 o
  -7  12   6       43.55       36.03     13.34 o
  -6  12   6       30.12       21.13     11.34 o
  -5  12   6        2.14       -7.05      7.05 o
  -4  12   6      162.27      162.62     10.95 o
  -3  12   6       50.83       67.48     12.43 o
  -2  12   6     2338.06     2424.73     62.84 o
  -1  12   6        1.22        9.65      6.52 o
   0  12   6     1188.25     1187.18     28.70 o
   1  12   6      453.71      466.28     27.32 o
   2  12   6      404.42      387.18     23.98 o
   3  12   6       85.42       91.21     12.84 o
   4  12   6       27.88       44.01     17.39 o
   5  12   6        1.83       -1.04      9.74 o
   6  12   6       28.68        3.91     14.22 o
   7  12   6        0.21      -13.66     13.66 o
   8  12   6        4.50       16.59     18.58 o
 -11  13   6      151.96      135.04     37.79 o
 -10  13   6       11.87       30.64     24.42 o
  -9  13   6      330.00      264.44     25.55 o
  -8  13   6      135.32      146.02     37.23 o
  -7  13   6       80.15       64.08     21.94 o
  -6  13   6      923.19      896.00     35.07 o
  -5  13   6       11.82       16.59      8.84 o
  -4  13   6      658.33      626.80     28.22 o
  -3  13   6      373.41      331.07     21.54 o
  -2  13   6     1545.22     1465.48     40.56 o
  -1  13   6      769.69      737.67     23.17 o
   0  13   6     2077.99     2003.66     38.97 o
   1  13   6      673.33      733.47     43.67 o
   2  13   6     2777.87     2673.14     48.10 o
   3  13   6       11.35       20.37     11.26 o
   4  13   6      114.83      125.44     14.96 o
   5  13   6       40.75       50.14     13.26 o
   6  13   6       80.40       73.97     14.66 o
   7  13   6      292.45      229.06     39.29 o
   8  13   6       40.36       27.22     28.49 o
 -11  14   6       16.53        7.25     29.23 o
 -10  14   6       17.21       40.37     24.88 o
  -9  14   6        2.10        3.93     20.21 o
  -8  14   6        1.34       -7.81     12.39 o
  -7  14   6       32.31       39.77     13.88 o
  -6  14   6       90.28       66.86     17.35 o
  -5  14   6       67.62       77.82     15.93 o
  -4  14   6       99.97       87.71      9.87 o
  -3  14   6        8.48       20.20     11.16 o
  -2  14   6        7.61       -4.06     14.06 o
  -1  14   6      894.77      862.15     32.25 o
   0  14   6       61.98       78.53     11.00 o
   1  14   6      144.38      136.77     22.29 o
   2  14   6       10.52       21.70     11.61 o
   3  14   6       52.22       47.39     11.53 o
   4  14   6     1407.58     1461.34     47.98 o
   5  14   6       49.32       42.66     16.36 o
   6  14   6       51.74       44.71     17.33 o
   7  14   6       77.48       67.45     28.35 o
 -10  15   6       61.75      115.63     32.56 o
  -9  15   6      160.37      143.93     33.96 o
  -8  15   6      393.40      358.31     28.09 o
  -7  15   6       53.13       44.75     15.29 o
  -6  15   6      389.46      357.63     25.80 o
  -5  15   6        5.86       11.08     11.49 o
  -4  15   6      520.06      577.59     24.97 o
  -3  15   6      360.47      363.30     18.36 o
  -2  15   6      634.03      625.34     22.74 o
  -1  15   6      195.78      181.91     28.95 o
   0  15   6      543.33      549.29     69.63 o
   1  15   6      548.74      554.90     28.85 o
   2  15   6       82.66       73.93     16.05 o
   3  15   6      664.72      669.81     32.71 o
   4  15   6        8.34       -2.51     12.72 o
   5  15   6      149.82       97.70     20.89 o
   6  15   6        3.97       -6.40     14.44 o
   7  15   6       54.21       17.35     25.77 o
  -8  16   6       80.35       35.69     21.10 o
  -7  16   6      108.27       77.69     25.12 o
  -6  16   6        4.89      -16.61     16.61 o
  -5  16   6     1119.59     1079.21     58.80 o
  -4  16   6      108.97      137.52     29.09 o
  -3  16   6      267.88      280.55     23.97 o
  -2  16   6      144.99      165.88     22.50 o
  -1  16   6      357.84      417.31     85.18 o
   0  16   6      874.46      980.31     37.93 o
   1  16   6      148.02      131.32     18.92 o
   2  16   6       90.47      111.49     37.07 o
   3  16   6       32.17       21.10     14.57 o
   4  16   6       98.54      121.62     20.87 o
   5  16   6      241.87      237.90     34.05 o
   6  16   6      118.09      129.01     23.24 o
  -8  17   6      309.52      303.34     39.53 o
  -7  17   6      219.17      187.48     33.82 o
  -6  17   6      575.82      541.71     46.50 o
  -5  17   6      127.59       78.07     25.87 o
  -4  17   6      241.26      260.41     25.02 o
  -3  17   6        3.40       -5.92     11.64 o
  -2  17   6      362.54      335.43     40.84 o
  -1  17   6       56.09       56.80     20.72 o
   0  17   6        2.85        6.11     24.98 o
   1  17   6      650.48      602.46     33.10 o
   2  17   6       59.04       25.37     15.27 o
   3  17   6      113.78      116.43     20.11 o
   4  17   6      141.77      143.24     44.60 o
   5  17   6       54.56       63.03     20.07 o
   6  17   6        0.28        4.22     17.36 o
  -9  18   6      440.55      512.15     56.46 o
  -8  18   6       35.10       10.43     23.01 o
  -7  18   6      536.45      553.95     36.39 o
  -6  18   6        5.01       16.88     15.70 o
  -5  18   6     1040.47     1112.44     45.64 o
  -4  18   6      387.40      291.74     26.97 o
  -3  18   6      109.70      110.76     19.61 o
  -2  18   6      245.79      249.97     36.86 o
  -1  18   6      293.25      271.16     24.41 o
   0  18   6      804.54      830.82     37.98 o
   1  18   6      170.22      126.20     20.22 o
   2  18   6      131.40      160.50     22.44 o
   3  18   6       49.85       57.07     27.71 o
   4  18   6      248.44      205.04     26.12 o
   5  18   6      251.44      233.14     32.46 o
  -8  19   6       26.40       33.44     29.05 o
  -7  19   6      114.12       85.09     21.33 o
  -6  19   6       88.30       91.86     20.93 o
  -5  19   6       40.49       47.01     17.57 o
  -4  19   6       13.12       11.91     21.52 o
  -3  19   6        2.55      -12.13     13.06 o
  -2  19   6       23.65        1.31     20.91 o
  -1  19   6        0.31      -11.66     12.14 o
   0  19   6       21.88       29.15     19.30 o
   1  19   6      493.96      445.04     32.12 o
   2  19   6       51.67       16.17     15.33 o
   3  19   6       94.04       55.31     19.30 o
   4  19   6        0.00       10.32     15.95 o
   5  19   6       65.58       56.62     22.03 o
  -7  20   6      472.53      535.94    122.44 o
  -6  20   6       62.37       57.02     30.73 o
  -5  20   6      531.46      503.48     35.19 o
  -4  20   6      679.11      702.38     38.57 o
  -3  20   6      159.92      202.42     25.34 o
  -2  20   6      131.59      121.71     31.11 o
  -1  20   6      420.16      375.34     36.74 o
   0  20   6      844.47      882.14     40.56 o
   1  20   6        7.44       20.95     16.33 o
   2  20   6      638.64      738.96     39.72 o
   3  20   6       17.37        4.57     16.53 o
   4  20   6      336.00      324.71     32.31 o
  -6  21   6        8.22       29.31     18.59 o
  -5  21   6        7.09        8.54     16.19 o
  -4  21   6       74.91       55.10     18.70 o
  -3  21   6        7.48        7.30     22.50 o
  -2  21   6       11.13       -1.36     20.86 o
  -1  21   6        1.22      -10.58     13.86 o
   0  21   6        2.59      -14.37     14.37 o
   1  21   6       34.24       24.49     16.81 o
   2  21   6       19.53       20.70     17.96 o
   3  21   6        1.65       -1.45     17.28 o
  -5  22   6      407.39      400.49     34.88 o
  -4  22   6       38.06       16.89     17.81 o
  -3  22   6      119.89      101.18     31.62 o
  -2  22   6      178.81      179.90     37.89 o
  -1  22   6      213.75      198.16     26.22 o
   0  22   6      364.03      436.31     34.66 o
   1  22   6       31.69       44.66     19.27 o
   2  22   6      240.13      300.44     78.44 o
  -3  23   6       42.18        8.89     26.99 o
  -2  23   6        0.38       10.15     26.29 o
  -1  23   6        9.84        8.54     16.75 o
 -13   1   7      180.46      251.57     31.60 o
 -12   1   7       24.60       12.32     29.63 o
 -11   1   7      962.33      938.80     41.83 o
 -10   1   7       52.80       52.80     18.34 o
  -9   1   7     1520.43     1513.67     44.14 o
  -8   1   7       17.90       14.52      8.80 o
  -7   1   7     2722.58     2647.65     40.99 o
  -6   1   7     7103.32     6932.51     57.84 o
  -5   1   7     1470.09     1459.49     21.49 o
  -4   1   7     1413.09     1195.32     23.16 o
  -3   1   7     1640.78     1884.78     28.90 o
  -2   1   7     2107.24     2020.72     29.61 o
  -1   1   7     1479.52     1393.73     23.59 o
   0   1   7     1587.78     1503.61     24.44 o
   1   1   7     3351.28     3348.28     70.79 o
   2   1   7       65.57       74.73      8.74 o
   3   1   7     4570.22     4698.73    137.08 o
   4   1   7       84.71       95.45     17.33 o
   5   1   7     1655.27     1655.69     48.93 o
   6   1   7       56.07       21.72     21.03 o
   7   1   7      860.10      777.92     44.79 o
   8   1   7       86.03       77.64     23.20 o
   9   1   7      428.18      386.72     47.17 o
 -13   2   7       54.55       32.71     24.37 o
 -12   2   7        0.49       -7.15     16.79 o
 -11   2   7       37.16       32.12     17.08 o
 -10   2   7      279.35      262.66     25.64 o
  -9   2   7       88.49      100.40     13.89 o
  -8   2   7      523.97      531.82     22.19 o
  -7   2   7      606.81      649.80     23.21 o
  -6   2   7        3.45        3.86      4.75 o
  -5   2   7      532.20      552.40     13.35 o
  -4   2   7       90.49       79.93      7.83 o
  -3   2   7      838.71      766.67     17.89 o
  -2   2   7      179.76      188.44     12.42 o
  -1   2   7       96.21       94.27      5.85 o
   0   2   7     1380.02     1379.20     19.96 o
   1   2   7       98.17       97.47      6.63 o
   2   2   7     2232.56     2212.76     32.15 o
   3   2   7      652.36      600.10     21.56 o
   4   2   7      197.00      182.10     19.70 o
   5   2   7        1.69       -9.52     11.34 o
   6   2   7        3.65        5.78     13.04 o
   7   2   7      194.44      178.81     23.62 o
   8   2   7       67.21       55.90     20.01 o
   9   2   7       64.19       86.47     28.70 o
 -13   3   7      126.38      168.25     46.68 o
 -12   3   7        9.62       -7.42     35.69 o
 -11   3   7      333.58      365.93     30.77 o
 -10   3   7      540.19      530.86     25.89 o
  -9   3   7       27.89       24.67     21.66 o
  -8   3   7      293.79      264.43     19.59 o
  -7   3   7     1122.78     1104.61     35.17 o
  -6   3   7     2714.94     2706.86     38.62 o
  -5   3   7      299.29      315.52     11.60 o
  -4   3   7     1564.38     1552.63     26.99 o
  -3   3   7      923.77      937.70     19.99 o
  -2   3   7     4102.72     4216.48     47.26 o
  -1   3   7      294.87      276.51     11.00 o
   0   3   7     3740.40     3864.51     45.70 o
   1   3   7     2629.42     2605.55     34.38 o
   2   3   7      800.81      807.64     19.30 o
   3   3   7     1569.82     1517.23     33.65 o
   4   3   7      921.01      974.17     35.44 o
   5   3   7       55.74       76.25     13.03 o
   6   3   7       10.58       -3.33     12.13 o
   7   3   7      105.59      154.62     23.43 o
   8   3   7      118.67      141.38     23.72 o
   9   3   7       81.19       62.26     21.12 o
 -13   4   7        0.33       -4.71     19.14 o
 -12   4   7       41.21       52.06     19.97 o
 -11   4   7      208.97      186.64     25.07 o
 -10   4   7      267.22      237.23     19.98 o
  -9   4   7       25.22       29.20     11.03 o
  -8   4   7        1.11       10.43      8.77 o
  -7   4   7      671.06      677.64     33.03 o
  -6   4   7        0.38        1.03      5.96 o
  -5   4   7     3469.93     3476.45     38.63 o
  -4   4   7      190.34      180.62     12.10 o
  -3   4   7        8.18        6.43      4.64 o
  -2   4   7      471.00      486.37     22.69 o
  -1   4   7     1883.42     1827.06     23.39 o
   0   4   7      713.11      668.09     13.97 o
   1   4   7      770.16      768.78     17.93 o
   2   4   7      624.35      637.39     21.15 o
   3   4   7       67.85       57.40     10.82 o
   4   4   7      324.76      350.47     30.61 o
   5   4   7        7.21        1.23      9.12 o
   6   4   7      300.49      281.63     21.23 o
   7   4   7      184.75      207.60     25.19 o
   8   4   7       15.77      -12.76     16.32 o
   9   4   7      113.85      137.92     25.71 o
 -12   5   7       12.23       -0.95     17.44 o
 -11   5   7      261.35      266.75     22.59 o
 -10   5   7      322.96      334.04     28.91 o
  -9   5   7      356.74      357.59     29.11 o
  -8   5   7     1324.82     1285.46     41.90 o
  -7   5   7       13.86        7.91      8.03 o
  -6   5   7     1528.20     1498.76     36.65 o
  -5   5   7       71.05       87.36      7.62 o
  -4   5   7     1094.59     1140.47     43.59 o
  -3   5   7     1529.65     1530.27     30.04 o
  -2   5   7     2762.60     2878.18     37.77 o
  -1   5   7     1190.83     1162.77     20.51 o
   0   5   7     1609.30     1669.57     26.07 o
   1   5   7      179.10      188.94     12.61 o
   2   5   7      170.02      179.88     12.69 o
   3   5   7      780.46      794.59     20.80 o
   4   5   7      193.65      171.12     15.28 o
   5   5   7      352.76      356.17     30.21 o
   6   5   7        6.84        2.31     10.44 o
   7   5   7       30.06       24.39     13.16 o
   8   5   7       60.49       50.17     19.37 o
   9   5   7       18.85       21.71     19.21 o
 -12   6   7       66.18       47.23     36.04 o
 -11   6   7      113.19      109.98     16.99 o
 -10   6   7      278.42      263.69     35.52 o
  -9   6   7     1215.58     1214.28     86.66 o
  -8   6   7        2.35       -3.92      7.93 o
  -7   6   7     2073.66     2094.06     52.82 o
  -6   6   7       34.08       25.93      7.05 o
  -5   6   7     1965.84     1963.09     29.20 o
  -4   6   7      136.01      139.97     11.10 o
  -3   6   7     1053.46      964.55     23.70 o
  -2   6   7     1781.80     1829.26     26.48 o
  -1   6   7      941.84      894.65     19.80 o
   0   6   7     1259.79     1229.38     23.90 o
   1   6   7      255.16      249.51     11.72 o
   2   6   7     1957.65     2051.66     32.45 o
   3   6   7       63.25       58.84      8.74 o
   4   6   7     1566.31     1572.81     41.96 o
   5   6   7       31.88       25.73     15.37 o
   6   6   7       87.66       86.50     14.91 o
   7   6   7       43.25       52.34     14.50 o
   8   6   7      170.23      151.02     19.98 o
 -12   7   7        4.03       -6.55     26.10 o
 -11   7   7      225.11      235.09     21.50 o
 -10   7   7       99.19      112.28     16.34 o
  -9   7   7        3.94        8.95      9.97 o
  -8   7   7      800.40      800.86     35.90 o
  -7   7   7      172.14      170.40     14.42 o
  -6   7   7      548.07      510.08     17.19 o
  -5   7   7      594.21      574.17     14.95 o
  -4   7   7     1207.48     1234.71     23.02 o
  -3   7   7     1062.62     1058.99     39.09 o
  -2   7   7      732.46      744.14     20.60 o
  -1   7   7      831.02      869.25     18.56 o
   0   7   7      168.62      180.75     10.54 o
   1   7   7      166.16      160.39     10.28 o
   2   7   7       90.00       99.22     11.60 o
   3   7   7       78.94       82.05     14.39 o
   4   7   7        6.96        1.67      8.48 o
   5   7   7      105.52       69.83     13.23 o
   6   7   7       76.97       32.20     12.89 o
   7   7   7      101.59      137.47     18.19 o
   8   7   7      104.36       93.85     18.16 o
 -12   8   7      331.68      443.81     54.17 o
 -11   8   7      327.22      266.37     85.20 o
 -10   8   7      665.54      740.96     37.65 o
  -9   8   7     1346.94     1203.65     80.74 o
  -8   8   7        2.12        7.79      8.79 o
  -7   8   7     1322.21     1271.81     32.11 o
  -6   8   7       36.29       48.67      8.05 o
  -5   8   7     1528.59     1505.32     26.79 o
  -4   8   7      162.44      142.99     10.28 o
  -3   8   7     2662.20     2738.92     56.18 o
  -2   8   7     5078.74     5058.46     68.77 o
  -1   8   7     2585.77     2575.01     34.28 o
   0   8   7     1259.27     1340.64     24.39 o
   1   8   7       28.41       31.61      9.98 o
   2   8   7      578.68      625.24     20.63 o
   3   8   7        0.27       -4.30      6.35 o
   4   8   7     2337.76     2362.82     75.72 o
   5   8   7       61.33       37.08     11.65 o
   6   8   7      202.60      197.98     19.76 o
   7   8   7      174.52      199.88     21.02 o
   8   8   7       41.12       46.36     16.45 o
 -12   9   7      179.45      169.00     38.73 o
 -11   9   7        0.63       -5.50     14.72 o
 -10   9   7        5.37      -11.99     12.50 o
  -9   9   7      142.02      102.70     18.26 o
  -8   9   7        5.38       -1.93     17.84 o
  -7   9   7        0.29       -2.69     10.63 o
  -6   9   7       72.47       70.30     11.35 o
  -5   9   7       28.55       31.51      8.77 o
  -4   9   7       14.60        8.81      9.60 o
  -3   9   7       19.95       13.44      8.97 o
  -2   9   7     1044.17     1061.90     20.90 o
  -1   9   7        0.96        3.23      4.68 o
   0   9   7        0.98       -3.04      4.47 o
   1   9   7      704.74      701.40     18.72 o
   2   9   7      444.15      452.56     16.49 o
   3   9   7        0.65        1.84      7.12 o
   4   9   7      116.93      116.79     12.54 o
   5   9   7       64.41       58.24     13.19 o
   6   9   7        0.84       -6.57     11.09 o
   7   9   7       60.37       64.87     15.86 o
   8   9   7        0.27        9.22     14.14 o
 -12  10   7      219.16      168.21     40.88 o
 -11  10   7       15.02       19.93     26.05 o
 -10  10   7      346.25      433.21     31.18 o
  -9  10   7      615.47      637.14     33.85 o
  -8  10   7       43.60       66.34     26.71 o
  -7  10   7      319.25      310.86     24.05 o
  -6  10   7      328.42      362.84     19.26 o
  -5  10   7     2099.84     2031.36     40.32 o
  -4  10   7      482.43      479.40     25.13 o
  -3  10   7      678.57      694.80     53.70 o
  -2  10   7       24.92       22.75      6.84 o
  -1  10   7     1151.10     1238.11     28.70 o
   0  10   7     1121.26     1099.11     27.51 o
   1  10   7      750.01      676.46     22.24 o
   2  10   7      680.92      713.71     27.83 o
   3  10   7       60.83       44.20      9.27 o
   4  10   7      929.28      951.05     25.70 o
   5  10   7      334.56      312.41     21.23 o
   6  10   7      314.81      355.51     23.93 o
   7  10   7      226.74      290.74     24.57 o
   8  10   7      352.01      358.03     28.21 o
 -11  11   7       91.66       63.10     29.23 o
 -10  11   7       19.72       22.33     15.79 o
  -9  11   7       14.08        3.82     14.73 o
  -8  11   7       92.75       74.40     16.22 o
  -7  11   7       18.33       34.13     13.45 o
  -6  11   7      118.29      138.97     14.66 o
  -5  11   7       15.40       23.84      8.91 o
  -4  11   7      238.96      249.35     20.43 o
  -3  11   7      238.46      212.75     24.65 o
  -2  11   7      120.00      118.81     15.29 o
  -1  11   7       83.95       93.52     11.18 o
   0  11   7     1292.15     1285.47     30.47 o
   1  11   7      277.60      283.77     16.78 o
   2  11   7       11.69       15.44      9.19 o
   3  11   7      163.50      172.90     15.91 o
   4  11   7      123.88      129.46     25.15 o
   5  11   7        7.65       12.91     13.63 o
   6  11   7       57.88       57.57     18.14 o
   7  11   7       46.49       23.80     17.33 o
 -11  12   7      124.94       92.80     32.32 o
 -10  12   7      505.93      478.86     33.49 o
  -9  12   7      114.29      155.88     23.11 o
  -8  12   7       14.32        5.53     13.08 o
  -7  12   7     1296.81     1302.67     94.46 o
  -6  12   7      116.03       89.02     16.02 o
  -5  12   7     2667.70     2596.21     73.24 o
  -4  12   7      263.76      246.33     20.98 o
  -3  12   7     3031.28     3084.70     81.76 o
  -2  12   7     1665.38     1656.12     44.90 o
  -1  12   7     1878.38     1844.79     37.35 o
   0  12   7     2996.66     3109.02     50.92 o
   1  12   7      287.66      275.68     17.47 o
   2  12   7      178.36      189.90     15.96 o
   3  12   7      191.58      181.72     16.73 o
   4  12   7     1288.02     1323.14     48.43 o
   5  12   7      158.07      140.19     17.25 o
   6  12   7      241.16      248.64     27.39 o
   7  12   7      123.98      159.30     25.67 o
 -11  13   7      211.58      170.40     38.64 o
 -10  13   7       46.97       57.41     19.00 o
  -9  13   7      283.94      324.62     28.54 o
  -8  13   7      270.53      250.00     24.72 o
  -7  13   7       15.90       -4.81     11.62 o
  -6  13   7        4.83      -10.33     10.33 o
  -5  13   7       13.70       -1.76      8.77 o
  -4  13   7        7.64       13.15     11.42 o
  -3  13   7       22.63       25.12     11.46 o
  -2  13   7      642.46      647.39     31.85 o
  -1  13   7      415.96      410.83     19.47 o
   0  13   7      406.40      443.41     24.24 o
   1  13   7       21.08       13.22     14.59 o
   2  13   7        2.97       -2.96      8.46 o
   3  13   7      294.12      339.36     21.00 o
   4  13   7        7.24        8.96     12.81 o
   5  13   7      122.50      111.41     16.40 o
   6  13   7       54.09       25.06     21.87 o
   7  13   7      107.23      104.83     37.51 o
 -10  14   7      273.29      295.25     43.88 o
  -9  14   7      264.94      273.29     56.74 o
  -8  14   7      254.56      239.10     24.78 o
  -7  14   7      182.32      218.72     23.35 o
  -6  14   7      250.45      246.61     23.07 o
  -5  14   7     1195.20     1306.18     34.36 o
  -4  14   7      644.00      616.20     23.54 o
  -3  14   7      463.57      433.94     26.39 o
  -2  14   7       12.68       13.85     12.00 o
  -1  14   7     1504.67     1465.79     34.67 o
   0  14   7     1486.64     1527.99     36.75 o
   1  14   7       82.02       65.75     23.72 o
   2  14   7      619.06      689.95     26.58 o
   3  14   7      167.41      143.99     16.38 o
   4  14   7      408.44      394.15     23.62 o
   5  14   7      100.00      127.20     21.71 o
   6  14   7       61.38       59.64     28.63 o
 -10  15   7       13.54        4.02     26.01 o
  -9  15   7       75.82       76.19     24.39 o
  -8  15   7       91.07      142.86     44.04 o
  -7  15   7       59.43       37.17     15.15 o
  -6  15   7      965.50      877.20     60.04 o
  -5  15   7        6.72       17.02      9.52 o
  -4  15   7      839.06      902.00     50.75 o
  -3  15   7        1.33       -4.03     14.24 o
  -2  15   7      291.20      295.69     22.97 o
  -1  15   7      141.82      178.05     20.30 o
   0  15   7       41.68       41.89     11.74 o
   1  15   7      448.20      429.75     27.85 o
   2  15   7       98.54      103.68     17.96 o
   3  15   7      443.14      453.47     30.40 o
   4  15   7        2.99       10.08     14.10 o
   5  15   7      216.97      211.97     32.58 o
   6  15   7      178.01      191.13     37.05 o
  -9  16   7      226.39      260.98     51.83 o
  -8  16   7       28.62       30.12     17.45 o
  -7  16   7      231.48      287.67     26.24 o
  -6  16   7        6.52        8.47     19.83 o
  -5  16   7      439.86      444.23     42.99 o
  -4  16   7       37.25       33.91     20.21 o
  -3  16   7      467.16      442.17     42.38 o
  -2  16   7       19.08        0.70     16.98 o
  -1  16   7       46.40       71.48     15.74 o
   0  16   7       95.14      112.11     18.25 o
   1  16   7       12.32        5.18     17.19 o
   2  16   7      327.66      335.63     27.32 o
   3  16   7       64.27       66.39     17.69 o
   4  16   7      254.68      192.67     24.78 o
   5  16   7        0.10        1.80     15.80 o
  -8  17   7      319.90      259.47     39.81 o
  -7  17   7        2.95       -2.76     19.93 o
  -6  17   7      697.22      814.37     57.02 o
  -5  17   7        1.43       -1.73     17.54 o
  -4  17   7      581.62      606.08     48.65 o
  -3  17   7      101.79      104.01     29.52 o
  -2  17   7      321.65      322.80     39.57 o
  -1  17   7      516.86      495.01     30.27 o
   0  17   7      224.70      225.29     23.66 o
   1  17   7      312.08      338.14     27.99 o
   2  17   7        4.84       -1.56     14.14 o
   3  17   7      300.62      287.59     28.00 o
   4  17   7       17.13       17.97     16.09 o
   5  17   7      214.55      277.47     30.43 o
  -8  18   7      102.75      106.56     31.76 o
  -7  18   7       88.28       47.43     23.72 o
  -6  18   7        4.89        1.22     20.77 o
  -5  18   7       11.52       23.15     21.00 o
  -4  18   7       19.58        8.24     14.01 o
  -3  18   7       26.18       57.16     24.42 o
  -2  18   7      126.07       94.39     27.69 o
  -1  18   7        1.22       11.69     13.76 o
   0  18   7       41.27       15.79     14.24 o
   1  18   7       94.24       87.65     18.89 o
   2  18   7       23.82      -11.56     14.05 o
   3  18   7        1.05        0.72     15.00 o
   4  18   7      109.46       99.02     22.50 o
  -7  19   7        2.18        4.50     16.53 o
  -6  19   7      334.61      327.91     39.78 o
  -5  19   7       44.56       41.71     17.36 o
  -4  19   7      266.56      228.31     26.69 o
  -3  19   7      217.92      155.34     33.54 o
  -2  19   7      283.27      251.00     39.43 o
  -1  19   7      177.41      173.35     23.20 o
   0  19   7       81.51       59.65     18.03 o
   1  19   7      160.30      179.79     24.99 o
   2  19   7       26.24       12.95     16.12 o
   3  19   7      257.98      204.26     26.91 o
   4  19   7       38.78       26.33     19.68 o
  -7  20   7        5.54       12.83     17.35 o
  -6  20   7      114.29      159.21     26.31 o
  -5  20   7       16.40       22.02     18.10 o
  -4  20   7       21.63       11.04     15.60 o
  -3  20   7       56.02       82.42     27.32 o
  -2  20   7        4.36       -0.61     14.01 o
  -1  20   7       12.95       21.21     23.50 o
   0  20   7       31.32       34.78     20.39 o
   1  20   7        0.06        3.66     14.92 o
   2  20   7       23.87       28.68     17.80 o
   3  20   7        2.94       -3.55     17.40 o
  -5  21   7       14.01       11.40     17.35 o
  -4  21   7      456.74      410.04     48.46 o
  -3  21   7      225.80      238.23     40.46 o
  -2  21   7      293.68      291.44     28.99 o
  -1  21   7      309.77      324.55     30.54 o
   0  21   7      136.96      101.21     22.09 o
   1  21   7      274.50      222.29     54.31 o
   2  21   7       13.43       10.75     17.38 o
  -4  22   7       69.89       68.71     30.87 o
  -3  22   7      100.05       95.24     33.16 o
  -2  22   7        9.52        4.95     26.90 o
  -1  22   7        0.24       -6.67     15.63 o
   0  22   7       30.43       30.21     18.37 o
 -13   0   8        6.73       17.92     31.01 o
 -12   0   8      830.73      888.84     63.80 o
 -11   0   8      237.60      217.69     36.91 o
 -10   0   8     1573.13     1697.73     76.10 o
  -9   0   8      225.86      252.82     33.21 o
  -8   0   8      861.40      856.54     93.08 o
  -7   0   8     1356.38     1415.95     59.73 o
  -6   0   8      962.01      908.19     26.25 o
  -5   0   8     4817.83     4844.15     80.66 o
  -4   0   8       20.66       20.08     12.96 o
  -3   0   8     6520.50     6254.81     91.51 o
  -2   0   8      203.45      163.86     16.89 o
  -1   0   8     2416.23     2312.30    190.94 o
   0   0   8        9.04       11.54      7.21 o
   1   0   8     1206.85     1240.14     33.66 o
   2   0   8     3744.08     3776.36    100.57 o
   3   0   8       53.32       53.65     18.90 o
   4   0   8      895.00      893.79     51.50 o
   5   0   8      206.29      164.04     31.29 o
   6   0   8       42.62       40.98     23.67 o
   7   0   8      339.25      393.34     45.79 o
   8   0   8      303.35      318.54     45.61 o
 -13   1   8       23.93       16.43     20.82 o
 -12   1   8        3.13        4.95     16.49 o
 -11   1   8      119.45       73.29     20.39 o
 -10   1   8       74.16       63.07     16.95 o
  -9   1   8        3.25       -9.12      9.12 o
  -8   1   8      148.62      143.08     13.26 o
  -7   1   8      146.76      129.33     15.20 o
  -6   1   8       77.22       80.68      7.73 o
  -5   1   8       43.41       46.82      7.88 o
  -4   1   8       29.94       23.70      6.08 o
  -3   1   8      125.79      134.49      9.72 o
  -2   1   8        2.84       -3.33      4.44 o
  -1   1   8       61.23       68.75      8.72 o
   0   1   8        5.92        0.51      4.53 o
   1   1   8       32.50       23.08      7.47 o
   2   1   8       27.66       -0.89      8.63 o
   3   1   8      272.13      272.14     22.17 o
   4   1   8      609.24      603.14     30.77 o
   5   1   8      343.29      342.02     32.98 o
   6   1   8        3.10      -12.83     12.83 o
   7   1   8        5.96      -11.94     13.30 o
   8   1   8      124.37      130.63     24.10 o
 -12   2   8      214.09      234.56     44.60 o
 -11   2   8      119.39      164.21     24.12 o
 -10   2   8     2075.08     2016.69     47.97 o
  -9   2   8     1740.31     1643.82     40.85 o
  -8   2   8      530.14      542.37     23.23 o
  -7   2   8      953.11      982.54     22.56 o
  -6   2   8     1780.98     1774.11     28.06 o
  -5   2   8     3130.56     3085.08     43.09 o
  -4   2   8       11.58       12.24      5.85 o
  -3   2   8     1889.52     1768.40     29.52 o
  -2   2   8      733.70      744.38     24.52 o
  -1   2   8     5957.09     5905.01     61.40 o
   0   2   8     2372.71     2414.58     34.72 o
   1   2   8      346.61      346.75     16.25 o
   2   2   8     1384.00     1356.11     31.22 o
   3   2   8      559.20      590.64     29.03 o
   4   2   8     2909.57     2789.88     97.83 o
   5   2   8       85.04       42.97     15.30 o
   6   2   8      859.76      834.86     39.59 o
   7   2   8      206.98      217.17     47.76 o
   8   2   8      245.87      263.83     31.39 o
 -12   3   8       11.26       32.85     19.08 o
 -11   3   8      411.55      375.39     67.45 o
 -10   3   8       19.05       22.00     12.66 o
  -9   3   8       59.97       57.92     12.76 o
  -8   3   8      692.03      642.32     25.24 o
  -7   3   8      266.30      258.99     15.01 o
  -6   3   8       97.06       99.67     13.85 o
  -5   3   8        8.48        6.33      8.17 o
  -4   3   8     1651.29     1664.67     29.44 o
  -3   3   8      233.96      198.13     11.21 o
  -2   3   8     1633.72     1622.06     28.16 o
  -1   3   8      368.68      360.55     13.81 o
   0   3   8      594.42      662.87     20.85 o
   1   3   8      785.49      795.65     23.46 o
   2   3   8      616.67      605.32     30.85 o
   3   3   8       50.47       56.68     10.24 o
   4   3   8      107.16      125.65     19.45 o
   5   3   8       31.57        5.30     12.77 o
   6   3   8      196.36      272.15     38.24 o
   7   3   8       13.53        6.78     16.03 o
   8   3   8       13.94        7.56     24.35 o
 -12   4   8      118.29       93.81     22.85 o
 -11   4   8        3.18        5.09     11.84 o
 -10   4   8      236.92      238.78     20.40 o
  -9   4   8      190.81      177.34     17.48 o
  -8   4   8        7.92        2.76      9.05 o
  -7   4   8     1701.28     1733.13     33.23 o
  -6   4   8      284.09      298.15     12.92 o
  -5   4   8     1697.65     1662.91     29.45 o
  -4   4   8      122.60      125.42     10.08 o
  -3   4   8     1356.78     1326.58     27.38 o
  -2   4   8      633.18      613.02     28.07 o
  -1   4   8     1864.12     1867.84     40.26 o
   0   4   8     1843.78     1897.55     36.19 o
   1   4   8      691.55      755.68     34.64 o
   2   4   8      192.80      188.39     11.93 o
   3   4   8      514.98      491.34     33.93 o
   4   4   8      261.02      251.24     18.33 o
   5   4   8       12.14       13.48     11.25 o
   6   4   8      263.96      318.73     36.67 o
   7   4   8        3.28        3.60     16.19 o
   8   4   8       88.71       62.69     22.14 o
 -12   5   8        8.75       13.12     18.34 o
 -11   5   8       90.89       99.78     17.25 o
 -10   5   8        5.27       15.30     11.60 o
  -9   5   8        2.97        6.32     10.11 o
  -8   5   8       29.74       31.43     10.62 o
  -7   5   8      424.96      437.14     17.86 o
  -6   5   8     1157.80     1111.27     28.09 o
  -5   5   8        9.79        5.59      5.83 o
  -4   5   8        8.85        9.77      6.57 o
  -3   5   8      185.26      164.68     12.38 o
  -2   5   8     1448.78     1332.47     35.40 o
  -1   5   8      114.12      139.01     14.85 o
   0   5   8      256.61      300.74     15.65 o
   1   5   8      106.46       88.23      8.92 o
   2   5   8       51.90       65.23      8.66 o
   3   5   8      857.58      828.13     26.98 o
   4   5   8       51.46       46.87     11.58 o
   5   5   8       55.25       74.05     14.16 o
   6   5   8       41.84       54.54     16.15 o
   7   5   8       43.59       33.59     17.73 o
   8   5   8       90.06      100.17     24.08 o
 -12   6   8      158.60      187.95     22.16 o
 -11   6   8       45.99       26.91     14.58 o
 -10   6   8      102.56      124.77     18.94 o
  -9   6   8      862.78      846.11     30.04 o
  -8   6   8       85.65       71.31     13.51 o
  -7   6   8     2135.22     2178.60     39.51 o
  -6   6   8       58.08       44.78      9.57 o
  -5   6   8     1181.10     1189.80     24.79 o
  -4   6   8        2.66        5.77      6.43 o
  -3   6   8     1551.07     1506.30     31.77 o
  -2   6   8      699.51      686.21     21.61 o
  -1   6   8     1276.87     1309.51     29.68 o
   0   6   8      407.15      401.04     17.49 o
   1   6   8      231.35      239.12     12.39 o
   2   6   8        6.32        1.00      5.88 o
   3   6   8       84.78       69.57     12.03 o
   4   6   8      414.77      433.81     22.56 o
   5   6   8       31.13       11.34     14.55 o
   6   6   8      133.51      124.40     17.35 o
   7   6   8       47.54       47.54     15.12 o
   8   6   8       55.05       57.25     22.13 o
 -12   7   8       13.91       -2.18     17.79 o
 -11   7   8      396.00      421.32     78.12 o
 -10   7   8      234.92      208.15     28.53 o
  -9   7   8       16.94       11.34     10.50 o
  -8   7   8      695.53      695.75     26.80 o
  -7   7   8        1.36        1.34      7.14 o
  -6   7   8      848.37      891.26     33.53 o
  -5   7   8        6.69        9.04      5.97 o
  -4   7   8       12.51       10.57      7.24 o
  -3   7   8     1053.23      998.85     32.98 o
  -2   7   8      204.03      190.37     13.20 o
  -1   7   8     2264.15     2268.38     40.29 o
   0   7   8       21.17       32.37      9.82 o
   1   7   8      311.71      377.97     23.18 o
   2   7   8      148.21      175.26     15.34 o
   3   7   8     1184.08     1236.20     32.64 o
   4   7   8       21.53        3.83      9.96 o
   5   7   8      490.31      558.05     28.43 o
   6   7   8       39.98       18.29     12.86 o
   7   7   8      249.86      245.49     23.23 o
   8   7   8       10.83       -0.29     18.80 o
 -12   8   8       10.06      -11.02     17.68 o
 -11   8   8       27.70       42.09     17.50 o
 -10   8   8       16.31        2.74     14.00 o
  -9   8   8        1.08       12.61     18.50 o
  -8   8   8      348.52      333.73     39.83 o
  -7   8   8       46.64       44.24      9.37 o
  -6   8   8       80.24       81.93     11.71 o
  -5   8   8        1.84        5.43      5.95 o
  -4   8   8      103.19       98.78     11.03 o
  -3   8   8        1.98       -5.86      5.86 o
  -2   8   8       51.22       49.52      8.89 o
  -1   8   8      417.52      458.97     35.81 o
   0   8   8     2149.45     2177.04     44.49 o
   1   8   8      336.47      331.29     16.55 o
   2   8   8      451.42      474.84     17.70 o
   3   8   8        4.30       10.54      7.92 o
   4   8   8      399.87      417.70     22.67 o
   5   8   8       30.77       26.29     12.36 o
   6   8   8       59.76       56.30     23.86 o
   7   8   8       18.89       17.91     13.80 o
 -12   9   8       71.59       67.26     31.20 o
 -11   9   8      619.03      618.53     39.05 o
 -10   9   8      284.44      322.54     29.07 o
  -9   9   8      468.90      519.41     32.71 o
  -8   9   8      585.84      602.50     31.87 o
  -7   9   8      342.70      358.17     52.06 o
  -6   9   8     3326.17     3265.31     77.19 o
  -5   9   8       49.80       59.66     10.93 o
  -4   9   8      345.12      382.87     39.60 o
  -3   9   8      588.55      559.35     27.10 o
  -2   9   8      246.96      277.00     20.90 o
  -1   9   8      140.15      153.85     31.62 o
   0   9   8      120.55      136.41     10.51 o
   1   9   8      677.29      768.00     20.77 o
   2   9   8       12.07        3.45      7.14 o
   3   9   8      593.31      646.14     21.82 o
   4   9   8        2.48       15.21     11.11 o
   5   9   8      616.29      652.49     28.27 o
   6   9   8       92.94       98.21     18.04 o
   7   9   8      246.52      182.17     21.20 o
 -11  10   8       47.05       21.82     18.22 o
 -10  10   8      132.15      105.98     41.65 o
  -9  10   8       12.03       28.08     15.48 o
  -8  10   8      320.75      289.81     25.86 o
  -7  10   8       18.41       28.10     13.56 o
  -6  10   8        2.42       -0.50     11.09 o
  -5  10   8      145.56      129.35     13.69 o
  -4  10   8      427.36      419.58     25.06 o
  -3  10   8      419.65      405.00     24.62 o
  -2  10   8      164.25      160.20     18.13 o
  -1  10   8      620.74      583.63     28.52 o
   0  10   8      327.67      317.85     17.12 o
   1  10   8       53.39       60.30     11.18 o
   2  10   8      340.63      300.55     18.46 o
   3  10   8        4.39       11.68      9.79 o
   4  10   8       17.74       14.88     12.55 o
   5  10   8      128.12       85.42     18.88 o
   6  10   8       17.31       -2.04     15.03 o
   7  10   8       46.49       36.29     20.67 o
 -11  11   8      242.25      225.52     28.65 o
 -10  11   8      111.20      103.79     37.68 o
  -9  11   8      362.83      389.03     30.34 o
  -8  11   8     1124.00     1076.40     75.29 o
  -7  11   8      191.84      195.58     22.04 o
  -6  11   8     2055.37     2059.96     44.36 o
  -5  11   8      130.36      118.88     19.28 o
  -4  11   8     2888.55     3001.39     98.91 o
  -3  11   8      125.61      126.26     19.22 o
  -2  11   8     4113.90     4169.55     77.72 o
  -1  11   8      214.90      246.29     22.90 o
   0  11   8     2194.10     2253.51     51.63 o
   1  11   8      508.62      560.20     34.25 o
   2  11   8      176.58      152.68     15.57 o
   3  11   8     1151.31     1164.65     33.90 o
   4  11   8       10.18       10.03     11.08 o
   5  11   8      354.64      443.24     54.07 o
   6  11   8       28.72       28.24     17.31 o
   7  11   8      159.68      223.68     29.84 o
 -11  12   8       33.97        9.59     27.32 o
 -10  12   8       68.58       54.51     19.27 o
  -9  12   8       31.64       24.24     15.18 o
  -8  12   8       12.86       20.43     22.94 o
  -7  12   8      281.72      297.80     25.66 o
  -6  12   8       53.22       63.18     12.59 o
  -5  12   8      209.98      209.66     19.84 o
  -4  12   8      305.52      249.53     40.41 o
  -3  12   8      287.10      273.69     22.44 o
  -2  12   8       18.68       16.17     11.76 o
  -1  12   8      257.47      248.42     25.25 o
   0  12   8       21.00       15.46      9.15 o
   1  12   8        3.82        3.01      9.03 o
   2  12   8       50.72       47.56     11.96 o
   3  12   8       15.90       30.93     12.52 o
   4  12   8       13.26        8.06     11.42 o
   5  12   8        7.22        7.46     15.14 o
   6  12   8       30.48       48.09     22.62 o
 -10  13   8      242.54      230.86     27.88 o
  -9  13   8      320.81      349.46     30.37 o
  -8  13   8      177.71      200.93     32.46 o
  -7  13   8      367.76      393.60     46.73 o
  -6  13   8      979.00      959.81     31.33 o
  -5  13   8        4.15        7.89      9.77 o
  -4  13   8     1965.84     2012.52     54.32 o
  -3  13   8      410.17      370.40     40.04 o
  -2  13   8      796.19      844.92     54.73 o
  -1  13   8      270.27      276.45     17.75 o
   0  13   8      660.72      685.14     25.34 o
   1  13   8     1784.47     1775.17     56.18 o
   2  13   8      244.03      249.92     19.04 o
   3  13   8     1131.95     1131.96     37.61 o
   4  13   8        5.89        0.54     11.59 o
   5  13   8       71.86       47.91     17.41 o
   6  13   8       12.71       11.97     17.58 o
 -10  14   8      150.56      178.35     38.78 o
  -9  14   8       12.89        3.11     14.40 o
  -8  14   8      122.47      126.40     22.16 o
  -7  14   8       46.49       21.97     14.77 o
  -6  14   8       93.33       80.27     14.18 o
  -5  14   8      433.89      440.32     22.98 o
  -4  14   8       23.43       33.82     14.14 o
  -3  14   8       32.13       29.36     12.96 o
  -2  14   8      112.82       97.80     16.94 o
  -1  14   8      154.11      169.47     15.79 o
   0  14   8      529.15      522.56     32.00 o
   1  14   8       27.61        9.46     10.20 o
   2  14   8      559.15      645.58     27.39 o
   3  14   8       76.50       47.59     13.49 o
   4  14   8      274.64      268.26     22.16 o
   5  14   8       41.60       42.51     20.02 o
  -9  15   8      122.05      109.64     22.67 o
  -8  15   8      109.59      106.28     50.59 o
  -7  15   8      129.50      103.45     20.11 o
  -6  15   8      586.09      637.82     34.60 o
  -5  15   8       23.76       21.15     11.33 o
  -4  15   8     1289.22     1289.51     35.27 o
  -3  15   8      157.54      169.74     28.63 o
  -2  15   8      820.60      835.72     36.42 o
  -1  15   8      237.56      247.10     20.18 o
   0  15   8      823.16      827.73     31.57 o
   1  15   8      217.24      252.41     29.43 o
   2  15   8      291.01      317.17     26.86 o
   3  15   8      141.51      139.55     22.02 o
   4  15   8       18.80       12.58     16.51 o
   5  15   8      101.76      122.83     34.05 o
  -9  16   8       62.80       58.71     51.41 o
  -8  16   8       20.26       35.81     17.64 o
  -7  16   8      443.68      399.13     30.77 o
  -6  16   8        5.30       17.83     14.40 o
  -5  16   8      855.26      915.68     47.02 o
  -4  16   8      194.56      215.79     22.36 o
  -3  16   8      174.39      206.75     35.69 o
  -2  16   8      114.37      132.94     30.68 o
  -1  16   8      227.53      185.27     23.15 o
   0  16   8      921.63      854.25     37.93 o
   1  16   8       61.28       49.48     21.10 o
   2  16   8      756.15      776.62     38.16 o
   3  16   8        0.45        0.96     15.00 o
   4  16   8      450.92      393.12     32.46 o
  -8  17   8       33.01       -1.40     21.66 o
  -7  17   8       40.54       33.07     23.43 o
  -6  17   8       36.95       26.57     22.73 o
  -5  17   8       56.96       48.04     26.01 o
  -4  17   8      183.78      141.03     30.54 o
  -3  17   8        6.55       37.98     23.86 o
  -2  17   8        1.97        2.20     20.63 o
  -1  17   8       38.47       28.62     15.21 o
   0  17   8        1.07      -12.81     12.81 o
   1  17   8       54.84       70.75     22.59 o
   2  17   8       67.86       30.31     21.96 o
   3  17   8       52.83       50.10     18.78 o
   4  17   8       67.53       83.01     21.70 o
  -8  18   8       27.70       44.44     28.39 o
  -7  18   8      236.26      189.07     36.86 o
  -6  18   8        9.22        2.01     21.19 o
  -5  18   8      300.26      302.55     42.29 o
  -4  18   8      128.43      117.50     20.96 o
  -3  18   8      187.99      140.09     32.65 o
  -2  18   8      401.54      459.81     47.76 o
  -1  18   8      334.61      398.07     30.21 o
   0  18   8      264.67      288.84     27.55 o
   1  18   8       16.72       26.72     16.24 o
   2  18   8      197.41      276.76     29.00 o
   3  18   8       51.53       40.02     18.81 o
  -7  19   8      144.43      191.69     38.96 o
  -6  19   8       72.89       72.18     29.33 o
  -5  19   8        2.26        6.28     16.23 o
  -4  19   8        7.00       -2.71     21.89 o
  -3  19   8        0.45      -15.02     20.72 o
  -2  19   8        3.04       10.52     20.82 o
  -1  19   8        4.23       -3.19     15.07 o
   0  19   8        0.47       -0.53     15.30 o
   1  19   8        0.37       15.84     20.37 o
   2  19   8        0.20       34.01     17.51 o
  -6  20   8        1.16        4.62     18.38 o
  -5  20   8      628.77      608.42     39.78 o
  -4  20   8      132.49      145.89     34.80 o
  -3  20   8      240.98      233.65     40.60 o
  -2  20   8       40.49       33.44     28.21 o
  -1  20   8      163.47      139.78     23.48 o
   0  20   8       83.97      100.09     24.70 o
   1  20   8       61.85       65.00     35.90 o
  -4  21   8        3.48       26.76     25.45 o
  -3  21   8       55.75       25.77     26.76 o
  -2  21   8        5.72       56.27     29.23 o
  -1  21   8       70.92       79.14     30.12 o
 -12   1   9        0.31      -13.82     16.41 o
 -11   1   9      587.26      636.29     39.43 o
 -10   1   9      267.34      267.92     27.08 o
  -9   1   9      254.45      251.85     20.22 o
  -8   1   9      359.51      337.64     26.26 o
  -7   1   9      568.25      543.21     16.38 o
  -6   1   9     2008.52     2050.25     29.47 o
  -5   1   9       27.48       18.76      7.18 o
  -4   1   9     2317.45     2278.30     36.63 o
  -3   1   9      285.96      266.03     13.44 o
  -2   1   9     2960.98     2917.75     41.03 o
  -1   1   9      610.74      601.01     20.73 o
   0   1   9        8.69       15.16      7.37 o
   1   1   9      145.96      146.37     45.30 o
   2   1   9       98.01       98.51     16.65 o
   3   1   9     1608.12     1563.26     47.99 o
   4   1   9        4.99       -3.49     11.04 o
   5   1   9      277.78      344.87     29.75 o
   6   1   9       35.98        8.13     15.05 o
   7   1   9      160.45      147.38     48.67 o
 -12   2   9        8.16       -7.56     17.46 o
 -11   2   9        0.31       -9.38     14.60 o
 -10   2   9       25.08       30.13     13.21 o
  -9   2   9      328.14      284.87     20.80 o
  -8   2   9       44.70       65.06     13.01 o
  -7   2   9      184.20      177.28     11.10 o
  -6   2   9       10.58       13.48      6.01 o
  -5   2   9       67.30       78.08     10.77 o
  -4   2   9      119.11      136.70     11.25 o
  -3   2   9      756.37      736.59     24.23 o
  -2   2   9       21.26       11.48      6.70 o
  -1   2   9      351.56      372.88     15.34 o
   0   2   9      795.67      729.81     23.54 o
   1   2   9        9.89       13.14      9.95 o
   2   2   9       31.26       39.68     14.80 o
   3   2   9        1.01        1.16     11.81 o
   4   2   9       15.69       23.45     13.53 o
   5   2   9       21.21       14.40     17.17 o
   6   2   9       24.08       18.69     15.90 o
   7   2   9       18.63        3.30     17.64 o
 -12   3   9        3.98       -4.68     16.80 o
 -11   3   9      858.52      894.52     53.99 o
 -10   3   9      423.62      427.88     88.27 o
  -9   3   9       76.84      101.25     14.92 o
  -8   3   9      204.71      221.88     23.01 o
  -7   3   9      901.94      911.19     38.49 o
  -6   3   9     1868.77     1838.81     41.72 o
  -5   3   9       68.81       61.43      9.29 o
  -4   3   9      744.93      724.72     20.60 o
  -3   3   9      256.89      281.25     19.74 o
  -2   3   9     1872.19     1907.11     40.14 o
  -1   3   9      934.68      899.12     22.01 o
   0   3   9      169.07      196.31     17.46 o
   1   3   9      549.14      523.82     21.16 o
   2   3   9       35.40       56.25     17.19 o
   3   3   9     1932.11     2069.93     66.09 o
   4   3   9        0.12       15.33     23.67 o
   5   3   9      451.71      469.49     33.03 o
   6   3   9       52.98       69.40     39.57 o
   7   3   9      111.95       76.80     22.37 o
 -12   4   9      118.04       76.56     22.40 o
 -11   4   9        9.51       16.20     13.47 o
 -10   4   9      383.31      435.42     25.93 o
  -9   4   9      789.70      741.92     28.88 o
  -8   4   9      344.77      353.66     23.45 o
  -7   4   9      617.02      617.35     18.49 o
  -6   4   9        8.00       15.03      6.81 o
  -5   4   9     2361.71     2297.66     43.78 o
  -4   4   9       26.53       26.17      7.48 o
  -3   4   9     1657.20     1679.81     30.65 o
  -2   4   9       35.27       18.13      6.91 o
  -1   4   9     1242.46     1189.17     25.39 o
   0   4   9        3.54        3.99      7.71 o
   1   4   9       12.81       19.02      8.71 o
   2   4   9       94.78       90.09     18.87 o
   3   4   9       13.15       10.31     12.01 o
   4   4   9      132.15      153.69     35.62 o
   5   4   9      150.77      154.45     22.62 o
   6   4   9       26.98        8.28     16.24 o
   7   4   9       52.57       22.89     19.38 o
 -12   5   9      122.57      124.68     22.50 o
 -11   5   9       92.78      124.78     25.39 o
 -10   5   9       23.83       28.31     12.56 o
  -9   5   9       10.67       11.79     11.36 o
  -8   5   9       44.55       35.20     11.56 o
  -7   5   9       27.12       33.45      8.87 o
  -6   5   9     1779.24     1701.96     29.08 o
  -5   5   9        5.12        7.49      7.71 o
  -4   5   9      353.56      372.63     18.24 o
  -3   5   9      127.46      146.36     12.96 o
  -2   5   9      184.03      177.39     13.91 o
  -1   5   9      426.33      425.65     19.68 o
   0   5   9     3490.84     3436.95     54.30 o
   1   5   9      370.82      437.99     20.46 o
   2   5   9      926.82      925.47     36.76 o
   3   5   9       39.36       85.54     19.58 o
   4   5   9        0.40        8.88     13.64 o
   5   5   9       65.02       58.61     27.50 o
   6   5   9        1.20       11.41     23.65 o
   7   5   9       85.00       57.26     21.98 o
 -12   6   9      123.03      131.45     20.82 o
 -11   6   9        0.50        4.34     13.22 o
 -10   6   9      382.80      422.53     25.51 o
  -9   6   9       74.40       87.90     14.78 o
  -8   6   9      143.04      148.60     16.51 o
  -7   6   9       32.15       42.36      9.70 o
  -6   6   9      119.17      113.99     10.18 o
  -5   6   9       83.93       82.48      9.91 o
  -4   6   9      432.43      436.66     19.19 o
  -3   6   9      343.45      342.90     17.27 o
  -2   6   9       26.74       20.46      8.36 o
  -1   6   9      373.97      370.65     19.94 o
   0   6   9      294.30      329.51     21.82 o
   1   6   9       25.14       23.78      9.12 o
   2   6   9     1738.52     1719.11     58.42 o
   3   6   9       85.11       88.92     20.14 o
   4   6   9      351.07      361.84     28.83 o
   5   6   9       25.82       26.68     18.22 o
   6   6   9      121.07      149.12     19.24 o
   7   6   9       46.38       39.00     20.75 o
 -12   7   9        0.52       -6.01     16.90 o
 -11   7   9       85.02       61.61     29.54 o
 -10   7   9      281.49      297.57     29.08 o
  -9   7   9       71.31       34.48     12.55 o
  -8   7   9      141.00      141.01     15.85 o
  -7   7   9      361.79      368.28     18.00 o
  -6   7   9      151.22      154.98     11.10 o
  -5   7   9      171.83      177.74     12.41 o
  -4   7   9      465.81      441.19     19.16 o
  -3   7   9       30.50       44.20      9.01 o
  -2   7   9      889.16      871.93     58.39 o
  -1   7   9      287.35      311.44     17.51 o
   0   7   9      130.59      137.27     13.78 o
   1   7   9      208.46      206.80     16.15 o
   2   7   9      201.50      163.47     15.72 o
   3   7   9      124.60      161.72     21.07 o
   4   7   9       99.02       65.70     18.17 o
   5   7   9        1.63       -0.66     14.93 o
   6   7   9       45.27       48.27     18.38 o
   7   7   9       32.17       32.18     19.38 o
 -11   8   9      155.38      150.52     24.69 o
 -10   8   9      575.87      598.69     36.53 o
  -9   8   9       16.31       23.03     14.31 o
  -8   8   9      259.10      265.92     25.31 o
  -7   8   9     1203.00     1176.05     34.31 o
  -6   8   9      771.63      735.19     26.80 o
  -5   8   9      797.66      788.36     33.74 o
  -4   8   9      919.06      921.15     27.09 o
  -3   8   9      156.14      116.04     12.40 o
  -2   8   9      179.63      204.65     14.90 o
  -1   8   9     1165.23     1232.34     40.37 o
   0   8   9     2274.68     2367.28     44.92 o
   1   8   9      308.38      328.63     19.02 o
   2   8   9      364.52      439.30     33.95 o
   3   8   9       79.59       74.58     17.44 o
   4   8   9      758.17      748.74     43.10 o
   5   8   9       18.89       30.20     21.12 o
   6   8   9      467.73      463.90     28.36 o
 -11   9   9       93.89       68.79     29.91 o
 -10   9   9       91.51       54.88     18.64 o
  -9   9   9      269.87      242.18     29.42 o
  -8   9   9       56.70       69.65     18.01 o
  -7   9   9       57.49       44.43     11.87 o
  -6   9   9       55.49       59.32     12.26 o
  -5   9   9      331.31      355.70     25.71 o
  -4   9   9      248.71      234.57     21.58 o
  -3   9   9      184.96      152.82     18.81 o
  -2   9   9      638.14      723.44     37.05 o
  -1   9   9      101.17      103.40     16.85 o
   0   9   9      232.05      200.73     20.92 o
   1   9   9      240.60      234.91     22.45 o
   2   9   9        5.73        0.86      9.08 o
   3   9   9       86.27       83.88     17.13 o
   4   9   9       42.83       68.26     17.97 o
   5   9   9       83.60       51.59     18.51 o
   6   9   9        0.79        2.10     13.80 o
 -11  10   9       11.86       21.11     17.38 o
 -10  10   9      412.91      436.38     33.91 o
  -9  10   9      463.94      405.37     31.44 o
  -8  10   9      396.44      376.79     29.59 o
  -7  10   9     1230.73     1279.24     36.43 o
  -6  10   9      434.28      386.39     21.81 o
  -5  10   9     2301.30     2273.93     58.36 o
  -4  10   9      481.32      475.09     28.20 o
  -3  10   9     2081.44     2104.76     54.51 o
  -2  10   9      168.48      174.20     19.80 o
  -1  10   9     2983.29     2945.03    110.79 o
   0  10   9      648.74      646.16     37.89 o
   1  10   9      358.92      351.31     25.85 o
   2  10   9     1133.94     1189.56     43.15 o
   3  10   9      201.92      233.88     35.55 o
   4  10   9      400.28      466.07     47.06 o
   5  10   9        7.61        3.23     15.05 o
   6  10   9       55.75       29.32     19.59 o
 -11  11   9        8.26        5.76     16.91 o
 -10  11   9        0.11       -0.40     16.17 o
  -9  11   9        8.83       18.71     14.90 o
  -8  11   9       24.67        7.52     13.72 o
  -7  11   9       87.48       84.16     14.38 o
  -6  11   9      129.94      147.96     16.50 o
  -5  11   9       38.76       32.79     21.98 o
  -4  11   9       40.32       17.66     12.51 o
  -3  11   9        4.05       -1.63     11.04 o
  -2  11   9       82.71       65.04     15.79 o
  -1  11   9       31.99       12.00     14.90 o
   0  11   9      161.49      176.36     21.37 o
   1  11   9       83.26       90.84     28.65 o
   2  11   9       22.03        9.50     13.14 o
   3  11   9        2.01        6.17     15.37 o
   4  11   9        5.57      -10.06     20.35 o
   5  11   9        0.06       -5.15     23.06 o
   6  11   9        8.24       -2.33     23.53 o
 -10  12   9      627.67      595.04     64.85 o
  -9  12   9      241.55      283.99     48.41 o
  -8  12   9      899.71      893.55     41.46 o
  -7  12   9     1080.30     1104.62     35.62 o
  -6  12   9       30.15       39.69     12.99 o
  -5  12   9     1539.58     1575.96     39.92 o
  -4  12   9       20.66       27.21     13.66 o
  -3  12   9     2522.27     2441.94    101.13 o
  -2  12   9      159.68      157.15     20.09 o
  -1  12   9     1567.80     1643.12     49.83 o
   0  12   9      796.59      804.16     36.15 o
   1  12   9      161.46      212.93     23.79 o
   2  12   9      398.98      398.25     33.75 o
   3  12   9      104.41      107.31     20.77 o
   4  12   9      529.82      545.17     50.89 o
   5  12   9        5.67        6.67     16.83 o
 -10  13   9       76.73       97.74     23.32 o
  -9  13   9       41.31       17.89     16.74 o
  -8  13   9      378.27      411.48     32.10 o
  -7  13   9       39.42       31.18     15.56 o
  -6  13   9      318.96      295.98     21.50 o
  -5  13   9        5.31       -9.44      9.44 o
  -4  13   9        1.21        2.82     12.47 o
  -3  13   9        0.79        9.34     12.57 o
  -2  13   9      490.51      492.24     29.68 o
  -1  13   9       55.24       66.12     16.84 o
   0  13   9      108.21      127.34     20.16 o
   1  13   9       16.83       12.46     14.07 o
   2  13   9       77.84       46.84     18.36 o
   3  13   9       65.90       75.02     33.70 o
   4  13   9       42.12       38.50     26.33 o
   5  13   9        3.59        1.70     17.25 o
  -9  14   9      152.15      195.83     26.97 o
  -8  14   9      266.90      232.17     26.70 o
  -7  14   9      627.14      628.66     98.09 o
  -6  14   9       63.93       63.43     13.81 o
  -5  14   9      909.47      935.99     36.70 o
  -4  14   9       49.95       45.34     15.82 o
  -3  14   9      958.08     1005.51     40.57 o
  -2  14   9       71.02       76.19     25.42 o
  -1  14   9      973.10     1038.47     41.32 o
   0  14   9      610.67      588.80     33.66 o
   1  14   9      149.01      203.93     24.42 o
   2  14   9      360.74      379.04     30.42 o
   3  14   9      105.82      139.44     35.22 o
   4  14   9      404.45      440.96     48.37 o
  -9  15   9      175.64      148.57     25.14 o
  -8  15   9       41.40       57.81     19.22 o
  -7  15   9       85.60       63.26     18.64 o
  -6  15   9      167.08      189.96     29.05 o
  -5  15   9        9.22       22.41     11.34 o
  -4  15   9       20.29       47.98     17.35 o
  -3  15   9       89.04      106.96     19.33 o
  -2  15   9      100.48      161.48     36.91 o
  -1  15   9       12.31       13.17     14.44 o
   0  15   9       45.99       30.78     15.61 o
   1  15   9       96.12      124.22     47.50 o
   2  15   9      115.62      134.28     38.52 o
   3  15   9      256.87      229.67     40.04 o
  -8  16   9       62.55       48.94     19.29 o
  -7  16   9       42.04       22.49     31.62 o
  -6  16   9       17.60       25.21     12.44 o
  -5  16   9      249.20      249.65     20.93 o
  -4  16   9       18.48       -1.57     12.50 o
  -3  16   9      597.29      644.73     35.30 o
  -2  16   9       88.92       61.70     27.18 o
  -1  16   9      505.79      489.56     48.88 o
   0  16   9      239.99      328.83     43.27 o
   1  16   9       73.45       75.54     30.08 o
   2  16   9       89.35      121.34     31.25 o
   3  16   9       23.70       39.53     27.78 o
  -8  17   9      155.18      128.96     35.69 o
  -7  17   9      118.81      133.69     33.49 o
  -6  17   9      146.24      200.29     39.10 o
  -5  17   9      109.45      123.96     32.98 o
  -4  17   9      301.51      245.25     39.81 o
  -3  17   9       52.87       54.54     26.19 o
  -2  17   9      236.06      249.46     40.79 o
  -1  17   9      425.89      433.52     47.71 o
   0  17   9       27.40       17.07     25.82 o
   1  17   9      485.48      453.77     49.86 o
   2  17   9       19.96       16.04     26.66 o
   3  17   9      190.65      172.14     39.67 o
  -7  18   9       48.90       16.14     26.71 o
  -6  18   9        3.68       -5.85     22.59 o
  -5  18   9        5.17       12.02     22.50 o
  -4  18   9       76.32       97.20     30.87 o
  -3  18   9       27.99       26.19     24.04 o
  -2  18   9       44.61       28.11     24.74 o
  -1  18   9        9.29        0.33     22.50 o
   0  18   9       61.91       74.33     30.17 o
   1  18   9       70.13       49.40     28.58 o
   2  18   9       10.73        7.72     25.07 o
  -6  19   9      365.44      314.57     46.54 o
  -5  19   9        1.23       -4.54     24.32 o
  -4  19   9      446.86      489.56     53.09 o
  -3  19   9        3.38       13.47     23.62 o
  -2  19   9      413.00      349.18     48.74 o
  -1  19   9        8.32       15.30     24.46 o
   0  19   9      116.50      154.78     38.36 o
   1  19   9       77.91       91.03     33.68 o
  -4  20   9        0.84      -23.67     23.67 o
  -3  20   9       27.20       33.35     27.32 o
  -2  20   9      100.53      103.66     34.80 o
  -1  20   9        1.77       -3.70     24.00 o
 -12   0  10      249.94      293.14     45.37 o
 -11   0  10        8.97       35.74     24.56 o
 -10   0  10     1432.51     1332.04     70.82 o
  -9   0  10     1232.46     1268.23     47.44 o
  -8   0  10      701.68      719.78     35.73 o
  -7   0  10     2634.66     2606.74     51.07 o
  -6   0  10      649.56      659.03     25.81 o
  -5   0  10     1209.07     1228.91     40.35 o
  -4   0  10       56.52       42.97     15.25 o
  -3   0  10     1113.69     1139.12     78.51 o
  -2   0  10      773.69      845.08     42.54 o
  -1   0  10     2119.09     2053.33    109.22 o
   0   0  10     2373.17     2266.06     78.54 o
   1   0  10       44.51       33.87     19.88 o
   2   0  10     1448.84     1685.62     72.46 o
   3   0  10       70.38       70.35     23.95 o
   4   0  10     1445.40     1287.93     67.45 o
   5   0  10        7.32        4.58     19.55 o
   6   0  10      499.44      438.66     51.31 o
 -12   1  10       17.50       29.08     20.16 o
 -11   1  10       23.12       28.78     23.13 o
 -10   1  10        0.42        2.00     12.18 o
  -9   1  10       24.82       18.75     12.01 o
  -8   1  10      204.00      190.07     14.13 o
  -7   1  10       52.95       49.19     10.16 o
  -6   1  10      172.58      163.53     11.25 o
  -5   1  10        5.68       -3.16      8.24 o
  -4   1  10       28.63       38.40      8.40 o
  -3   1  10       27.05       27.46      7.83 o
  -2   1  10      173.91      179.18     12.79 o
  -1   1  10      202.20      191.45     12.67 o
   0   1  10      114.38       95.85     16.34 o
   1   1  10        4.73       -9.60      9.60 o
   2   1  10        1.20        5.38     11.79 o
   3   1  10      252.32      244.70     25.32 o
   4   1  10        3.19        4.45     14.13 o
   5   1  10        5.33       12.38     20.60 o
   6   1  10        9.37       12.90     18.98 o
 -12   2  10      430.13      429.49     54.28 o
 -11   2  10        9.60        9.10     17.08 o
 -10   2  10     1002.01     1061.66     36.95 o
  -9   2  10      719.52      800.63     36.69 o
  -8   2  10      350.79      411.03     28.81 o
  -7   2  10     1413.72     1446.32     26.63 o
  -6   2  10      372.83      368.42     16.02 o
  -5   2  10     1461.47     1460.95     31.21 o
  -4   2  10        1.29        7.73      6.87 o
  -3   2  10      995.96     1075.62     25.74 o
  -2   2  10       34.08       23.56      7.99 o
  -1   2  10     2736.80     2757.60     49.01 o
   0   2  10     1270.51     1198.76     31.70 o
   1   2  10       71.84       78.86     15.85 o
   2   2  10      656.96      699.60     34.45 o
   3   2  10      244.79      235.37     62.45 o
   4   2  10      301.58      268.66     30.03 o
   5   2  10      150.05      158.68     24.30 o
   6   2  10       77.32       49.06     19.94 o
 -12   3  10       25.21       30.96     20.15 o
 -11   3  10        6.80        8.28     13.91 o
 -10   3  10        9.18        3.02     11.96 o
  -9   3  10        8.76        7.32     11.21 o
  -8   3  10     1010.25      968.83     27.93 o
  -7   3  10       63.32       57.21      9.34 o
  -6   3  10      591.26      586.52     20.77 o
  -5   3  10        1.81        5.02      7.17 o
  -4   3  10      238.68      248.12     18.93 o
  -3   3  10      134.07      126.99     11.65 o
  -2   3  10     1780.47     1740.46     32.82 o
  -1   3  10      349.57      375.59     19.51 o
   0   3  10       33.64       36.18     10.12 o
   1   3  10       11.22       10.06     12.20 o
   2   3  10      114.57       87.09     17.29 o
   3   3  10        4.88       -0.88     13.41 o
   4   3  10       24.64        4.44     14.94 o
   5   3  10        5.14       -0.93     23.13 o
   6   3  10        1.44       -1.29     16.82 o
 -12   4  10      100.20      132.95     29.02 o
 -11   4  10       90.02      110.71     18.89 o
 -10   4  10      135.07      133.95     18.54 o
  -9   4  10      112.23      123.73     16.72 o
  -8   4  10      164.28      174.58     15.86 o
  -7   4  10      524.18      559.69     18.90 o
  -6   4  10      532.11      553.64     18.05 o
  -5   4  10     1221.82     1160.55     39.20 o
  -4   4  10       19.99       28.22      7.67 o
  -3   4  10      525.86      552.33     23.16 o
  -2   4  10      210.43      216.09     18.51 o
  -1   4  10      889.50      888.63     27.56 o
   0   4  10       13.39       12.54      9.02 o
   1   4  10      101.74      137.70     24.14 o
   2   4  10      549.65      635.24     40.51 o
   3   4  10       52.07       42.75     16.17 o
   4   4  10      318.97      291.31     38.54 o
   5   4  10       72.81       46.12     25.21 o
   6   4  10      168.73      144.47     26.36 o
 -11   5  10      151.53      169.69     25.96 o
 -10   5  10       40.98       20.51     13.39 o
  -9   5  10        4.16       -3.24     10.90 o
  -8   5  10        4.03       12.38      9.39 o
  -7   5  10       15.30        7.14      7.48 o
  -6   5  10      815.79      839.15     21.81 o
  -5   5  10      233.52      222.01     17.13 o
  -4   5  10       34.97       44.09     10.26 o
  -3   5  10      139.34      151.27     14.12 o
  -2   5  10      174.85      201.52     16.19 o
  -1   5  10      756.51      727.32     33.94 o
   0   5  10        7.60        7.63      8.99 o
   1   5  10      125.26      122.02     18.47 o
   2   5  10       23.49       27.95     14.48 o
   3   5  10      262.67      270.19     26.85 o
   4   5  10       16.75       -6.57     14.65 o
   5   5  10       17.67        5.92     18.20 o
   6   5  10        6.26        3.68     18.36 o
 -11   6  10       80.51       97.76     22.34 o
 -10   6  10      238.31      213.12     21.52 o
  -9   6  10      148.35      122.33     17.35 o
  -8   6  10       72.43       58.10     11.37 o
  -7   6  10       17.25        3.55      8.19 o
  -6   6  10       38.35       30.93      8.16 o
  -5   6  10      832.87      745.76     26.54 o
  -4   6  10      129.49      110.38     13.44 o
  -3   6  10     2109.84     1910.99     40.42 o
  -2   6  10        1.50       -6.65      8.21 o
  -1   6  10     1544.62     1485.52     36.23 o
   0   6  10        1.23        6.09      9.73 o
   1   6  10     1466.82     1503.12     38.64 o
   2   6  10        1.90        0.45     12.02 o
   3   6  10      277.27      249.88     42.82 o
   4   6  10       20.78       16.96     16.27 o
   5   6  10        9.76        8.01     16.90 o
   6   6  10       88.46       84.68     23.04 o
 -11   7  10      700.08      702.63     41.61 o
 -10   7  10       48.35       57.58     19.03 o
  -9   7  10      491.89      460.48     32.85 o
  -8   7  10      224.84      237.92     41.75 o
  -7   7  10      369.69      351.61     18.76 o
  -6   7  10      166.24      189.02     12.91 o
  -5   7  10     1185.78     1235.80     33.54 o
  -4   7  10      131.12      181.21     16.10 o
  -3   7  10      232.10      210.38     17.44 o
  -2   7  10      221.61      270.55     19.88 o
  -1   7  10       37.55       36.60     10.50 o
   0   7  10       11.06        0.73      9.20 o
   1   7  10      192.03      222.16     18.23 o
   2   7  10      234.32      281.57     31.55 o
   3   7  10      805.28      886.40     40.49 o
   4   7  10        1.34       11.07     15.85 o
   5   7  10      202.96      238.17     28.68 o
   6   7  10       64.18       91.97     23.98 o
 -11   8  10        4.77        7.23     17.22 o
 -10   8  10        0.72      -10.24     13.98 o
  -9   8  10       76.57       81.38     19.93 o
  -8   8  10      277.59      246.48     26.04 o
  -7   8  10       89.48       68.18     13.34 o
  -6   8  10      113.89      120.78     28.40 o
  -5   8  10      321.68      324.86     25.92 o
  -4   8  10        8.37       21.21     12.37 o
  -3   8  10       17.63        8.71     13.03 o
  -2   8  10       23.69       30.25     10.14 o
  -1   8  10       45.91       56.30     11.82 o
   0   8  10      109.45      102.19     15.68 o
   1   8  10        5.77        3.82     10.18 o
   2   8  10       10.02       12.10     13.49 o
   3   8  10        3.90        8.13     14.44 o
   4   8  10        8.95        3.37     14.51 o
   5   8  10       20.10       37.20     18.30 o
 -11   9  10      381.71      340.08     33.73 o
 -10   9  10      192.33      243.22     29.25 o
  -9   9  10        4.35      -13.29     13.29 o
  -8   9  10        3.80        2.67     13.50 o
  -7   9  10      266.58      253.46     20.73 o
  -6   9  10      737.96      780.07     44.05 o
  -5   9  10      192.97      190.81     30.31 o
  -4   9  10      649.34      691.59     34.02 o
  -3   9  10      567.23      534.32     32.98 o
  -2   9  10     1272.61     1231.47     79.36 o
  -1   9  10      118.54      123.89     41.56 o
   0   9  10      833.60      927.14     58.14 o
   1   9  10      388.08      353.10     59.19 o
   2   9  10      338.12      403.68     44.02 o
   3   9  10      812.25      942.49     62.21 o
   4   9  10       32.53       17.73     22.97 o
   5   9  10      129.45      178.64     37.98 o
 -10  10  10       18.62       17.47     18.17 o
  -9  10  10        1.38       11.05     18.36 o
  -8  10  10      470.02      464.21     76.13 o
  -7  10  10       12.38       -1.12     10.48 o
  -6  10  10        2.43       -0.64      9.94 o
  -5  10  10      466.64      466.95     30.78 o
  -4  10  10        6.24       30.08     14.02 o
  -3  10  10        5.08       -5.65     11.42 o
  -2  10  10      123.06      161.59     21.03 o
  -1  10  10        2.78        8.00     12.84 o
   0  10  10       38.47       17.45     13.68 o
   1  10  10       12.71       21.67     16.84 o
   2  10  10       20.46       32.61     15.62 o
   3  10  10        2.47       -8.09     21.42 o
   4  10  10       19.96       32.23     26.76 o
   5  10  10      119.50      188.74     39.15 o
 -10  11  10      222.56      252.76     36.53 o
  -9  11  10      245.78      235.67     28.24 o
  -8  11  10      412.21      442.84     33.64 o
  -7  11  10      224.81      231.68     21.30 o
  -6  11  10     1422.97     1465.31     40.08 o
  -5  11  10       56.05       47.26     16.54 o
  -4  11  10     1643.97     1618.84     51.34 o
  -3  11  10       24.20       30.53     24.65 o
  -2  11  10     1250.75     1332.02     45.78 o
  -1  11  10      128.29      126.88     19.56 o
   0  11  10      566.99      682.85     69.30 o
   1  11  10      185.93      161.78     29.40 o
   2  11  10      106.46       87.46     18.73 o
   3  11  10      227.91      216.90     38.03 o
   4  11  10        0.63       -0.56     24.65 o
 -10  12  10        1.74       12.99     17.65 o
  -9  12  10       28.66       22.32     17.70 o
  -8  12  10       12.30        6.15     17.54 o
  -7  12  10       72.38       74.02     15.49 o
  -6  12  10       65.62       56.81     13.65 o
  -5  12  10      262.65      246.11     52.62 o
  -4  12  10      100.21      123.33     37.30 o
  -3  12  10       97.13      141.02     20.70 o
  -2  12  10       88.14      106.18     18.89 o
  -1  12  10       88.95       97.83     19.23 o
   0  12  10        0.59      -11.07     13.45 o
   1  12  10        8.89       17.72     14.18 o
   2  12  10       30.36       61.42     18.59 o
   3  12  10        5.87      -16.23     21.56 o
   4  12  10        1.60       15.95     27.46 o
  -9  13  10      207.75      236.36     28.50 o
  -8  13  10      400.75      375.36     32.46 o
  -7  13  10      212.25      252.27     29.58 o
  -6  13  10      782.69      778.90     30.58 o
  -5  13  10       84.20        8.56     21.05 o
  -4  13  10     1056.89      978.18     41.44 o
  -3  13  10       67.98       75.10     18.72 o
  -2  13  10     1246.51     1237.41     45.85 o
  -1  13  10      261.95      311.52     44.67 o
   0  13  10      665.35      653.84     36.39 o
   1  13  10      144.54      161.76     38.92 o
   2  13  10      144.77      139.69     22.69 o
   3  13  10      184.01      180.41     36.34 o
   4  13  10        2.49       54.12     29.00 o
  -9  14  10        1.89       -7.87     17.62 o
  -8  14  10      115.22      121.95     23.49 o
  -7  14  10      113.92      138.76     18.36 o
  -6  14  10       35.02       17.85     12.73 o
  -5  14  10       97.86       71.58     14.48 o
  -4  14  10       65.87       64.07     17.98 o
  -3  14  10      457.96      407.41     30.69 o
  -2  14  10      245.04      198.95     24.15 o
  -1  14  10      228.49      292.62     27.66 o
   0  14  10       22.83       16.88     15.92 o
   1  14  10        2.30      -14.53     15.43 o
   2  14  10      153.75      142.29     24.23 o
   3  14  10       20.79       27.97     23.76 o
  -8  15  10       50.78       59.45     20.73 o
  -7  15  10      369.94      341.12     32.05 o
  -6  15  10      348.91      374.16     25.19 o
  -5  15  10       37.49       26.33     13.17 o
  -4  15  10      310.26      315.52     29.30 o
  -3  15  10        4.40       -0.62     14.17 o
  -2  15  10      238.01      259.56     33.40 o
  -1  15  10       36.46       57.87     17.60 o
   0  15  10       90.51       83.94     20.16 o
   1  15  10      138.96      150.98     23.66 o
   2  15  10       10.54        1.73     17.13 o
   3  15  10      193.20      190.89     39.57 o
  -7  16  10       74.24       71.73     20.21 o
  -6  16  10      326.77      321.81     24.18 o
  -5  16  10       69.83       75.85     16.53 o
  -4  16  10        0.72        1.51     14.84 o
  -3  16  10       19.52       16.39     15.50 o
  -2  16  10        6.46       16.73     16.07 o
  -1  16  10      195.81      267.18     42.00 o
   0  16  10       90.59      120.59     34.38 o
   1  16  10       10.05       30.73     26.85 o
   2  16  10       53.92      111.33     35.22 o
  -6  17  10        4.33       10.06     23.86 o
  -5  17  10       15.91      -22.27     22.27 o
  -4  17  10      152.87      140.89     35.32 o
  -3  17  10        6.46       -0.14     21.10 o
  -2  17  10       30.12       16.61     25.59 o
  -1  17  10       39.58       17.59     25.12 o
   0  17  10       21.59       -7.30     25.07 o
   1  17  10       56.25       57.58     30.68 o
  -5  18  10      104.72      149.40     38.31 o
  -4  18  10       82.52       59.27     29.09 o
  -3  18  10       62.55       49.21     29.61 o
  -2  18  10        2.81      -10.66     23.62 o
  -1  18  10       67.79       60.81     32.23 o
   0  18  10       42.64      -23.06     23.06 o
 -11   1  11      878.99      829.77     44.53 o
 -10   1  11       39.22       26.55     14.06 o
  -9   1  11      333.06      395.99     38.12 o
  -8   1  11      473.56      556.24     22.17 o
  -7   1  11      256.26      278.44     14.83 o
  -6   1  11     1129.36     1064.49     29.05 o
  -5   1  11       14.53        9.80      8.30 o
  -4   1  11      441.06      445.12     21.85 o
  -3   1  11     1102.91     1051.29     27.14 o
  -2   1  11     1295.85     1258.39     29.32 o
  -1   1  11     1672.53     1575.21     48.16 o
   0   1  11      560.00      604.66     32.55 o
   1   1  11      691.63      706.37     70.96 o
   2   1  11      200.76      173.65     22.95 o
   3   1  11      765.89      742.05     38.36 o
   4   1  11        1.32      -13.63     13.63 o
   5   1  11      210.52      239.54     29.64 o
 -11   2  11       11.81       11.16     18.76 o
 -10   2  11        1.08       -6.40     13.00 o
  -9   2  11      332.34      334.81     26.71 o
  -8   2  11        6.57       -2.79      8.18 o
  -7   2  11      390.86      408.14     16.54 o
  -6   2  11       45.17       35.88      9.68 o
  -5   2  11      328.29      335.81     17.96 o
  -4   2  11       78.63       73.86     10.59 o
  -3   2  11      117.36      119.02     13.76 o
  -2   2  11       21.47       11.50      8.19 o
  -1   2  11      366.34      356.06     20.57 o
   0   2  11        0.96        4.02     12.23 o
   1   2  11      191.68      248.93     24.46 o
   2   2  11       43.34       47.52     16.79 o
   3   2  11        1.50       16.03     15.75 o
   4   2  11       14.80       14.27     15.59 o
   5   2  11        1.72       -2.04     16.73 o
 -11   3  11      270.02      293.69     26.15 o
 -10   3  11      250.16      248.89     30.98 o
  -9   3  11      266.97      282.62     22.91 o
  -8   3  11      600.23      603.95     21.22 o
  -7   3  11      822.17      852.29     24.08 o
  -6   3  11      879.89      908.10     23.93 o
  -5   3  11       66.79       66.12     10.94 o
  -4   3  11      604.89      633.09     21.89 o
  -3   3  11       85.36      103.32     11.68 o
  -2   3  11     1944.90     1838.37     45.75 o
  -1   3  11      186.20      207.05     17.46 o
   0   3  11       27.80       49.62     15.64 o
   1   3  11      233.74      216.38     23.55 o
   2   3  11      176.08      170.64     23.42 o
   3   3  11      331.47      409.71     32.42 o
   4   3  11      101.04       82.99     32.84 o
   5   3  11      144.08      158.23     25.89 o
 -11   4  11        4.54        9.70     14.71 o
 -10   4  11      354.65      346.53     26.13 o
  -9   4  11       11.62        0.87     12.13 o
  -8   4  11       22.34       19.74     11.27 o
  -7   4  11       97.64       88.30     12.68 o
  -6   4  11       33.45       27.63      9.72 o
  -5   4  11      200.62      228.95     18.14 o
  -4   4  11        7.57        7.48      8.03 o
  -3   4  11        4.01       -6.46      7.22 o
  -2   4  11       78.39       71.33     19.92 o
  -1   4  11     1512.52     1445.42     40.51 o
   0   4  11      333.17      325.49     45.63 o
   1   4  11      131.37       97.02     20.42 o
   2   4  11       13.43       27.85     17.35 o
   3   4  11      142.29      118.39     35.22 o
   4   4  11       29.04       23.27     17.65 o
   5   4  11        3.69       13.54     22.45 o
 -11   5  11      267.60      228.90     29.42 o
 -10   5  11       91.71       54.91     16.05 o
  -9   5  11      136.02      119.57     17.80 o
  -8   5  11       52.50       44.87     11.52 o
  -7   5  11        7.49        8.27      8.12 o
  -6   5  11      622.66      656.89     23.00 o
  -5   5  11      326.82      362.20     57.51 o
  -4   5  11     2818.48     2748.94     52.22 o
  -3   5  11       66.94       69.82     13.54 o
  -2   5  11      514.22      512.67     26.66 o
  -1   5  11        6.89        9.49      9.95 o
   0   5  11       90.41       71.36     20.79 o
   1   5  11       57.02       79.58     18.59 o
   2   5  11      191.99      169.87     22.62 o
   3   5  11      297.57      365.51     37.33 o
   4   5  11       20.45        3.08     16.93 o
   5   5  11      111.11      108.27     23.65 o
 -11   6  11        0.18       -0.04     18.91 o
 -10   6  11      349.80      411.41     46.45 o
  -9   6  11      412.48      367.12     35.20 o
  -8   6  11      498.48      524.57     23.24 o
  -7   6  11      434.73      451.72     18.92 o
  -6   6  11     1379.79     1381.14     31.85 o
  -5   6  11      333.33      357.21     21.55 o
  -4   6  11        0.45       -8.73      8.73 o
  -3   6  11      904.03      905.86     29.57 o
  -2   6  11        1.07        4.42      9.81 o
  -1   6  11      887.96      913.17     30.56 o
   0   6  11       20.46        3.36      9.98 o
   1   6  11       48.34       51.25     16.74 o
   2   6  11      336.79      348.99     83.59 o
   3   6  11       53.55       61.40     18.57 o
   4   6  11       85.20       69.34     20.45 o
   5   6  11        0.02       11.63     18.53 o
 -10   7  11       62.93       41.73     19.71 o
  -9   7  11        2.99        9.04     15.49 o
  -8   7  11       18.19       32.32     13.34 o
  -7   7  11      343.61      297.29     22.31 o
  -6   7  11        2.55       12.09     14.26 o
  -5   7  11      141.06      138.18     15.80 o
  -4   7  11       34.51       25.53     10.78 o
  -3   7  11        9.62        4.80      9.46 o
  -2   7  11      879.99      813.70     28.50 o
  -1   7  11       14.78        7.28     14.66 o
   0   7  11       60.54       61.94     13.44 o
   1   7  11        3.71        5.63     14.17 o
   2   7  11       24.46       36.53     17.28 o
   3   7  11      159.91      194.15     61.93 o
   4   7  11      101.87      105.31     28.72 o
 -10   8  11      973.97     1019.24     48.27 o
  -9   8  11       20.67        7.46     29.38 o
  -8   8  11      546.80      575.41     28.74 o
  -7   8  11       81.21      120.90     23.36 o
  -6   8  11      437.71      430.81     44.76 o
  -5   8  11     1055.52     1022.93     42.38 o
  -4   8  11      210.56      188.23     22.14 o
  -3   8  11      464.81      461.51     29.92 o
  -2   8  11       10.57       10.64     12.53 o
  -1   8  11      214.98      248.15     39.29 o
   0   8  11      792.46      736.71     36.32 o
   1   8  11       44.59       72.88     18.51 o
   2   8  11      402.02      355.18     30.13 o
   3   8  11      205.74      202.63     25.91 o
   4   8  11      408.05      449.06     45.49 o
 -10   9  11        4.34       -4.86     16.06 o
  -9   9  11        2.21        5.12     15.26 o
  -8   9  11       46.55       65.33     15.07 o
  -7   9  11        2.27       -2.98     10.67 o
  -6   9  11       14.57       16.56     11.78 o
  -5   9  11      113.52      133.65     30.47 o
  -4   9  11       26.54       13.25     12.98 o
  -3   9  11      161.78      172.81     28.74 o
  -2   9  11      150.23      164.51     22.29 o
  -1   9  11       23.21       13.26     14.12 o
   0   9  11      108.31       51.93     17.22 o
   1   9  11       22.41       35.27     24.74 o
   2   9  11       45.74        3.37     20.39 o
   3   9  11       29.21       38.26     27.46 o
   4   9  11       10.36       63.38     32.79 o
 -10  10  11       48.40       56.01     21.04 o
  -9  10  11        1.52      -11.24     14.76 o
  -8  10  11      236.50      265.60     23.39 o
  -7  10  11      219.70      211.78     20.59 o
  -6  10  11      156.42      150.92     18.39 o
  -5  10  11      322.34      308.36     27.76 o
  -4  10  11       83.05       87.67     25.00 o
  -3  10  11      783.00      843.70     39.12 o
  -2  10  11       23.17       28.66     28.11 o
  -1  10  11      624.68      681.61     36.22 o
   0  10  11       54.46       56.36     18.23 o
   1  10  11      133.22       92.17     20.64 o
   2  10  11      397.50      444.14     48.41 o
   3  10  11      267.28      306.19     45.65 o
   4  10  11      236.51      250.06     43.27 o
  -9  11  11       23.39       33.11     18.88 o
  -8  11  11       45.83       47.80     15.43 o
  -7  11  11        9.26        2.95     12.35 o
  -6  11  11      276.19      249.15     22.02 o
  -5  11  11        0.03        2.33     14.17 o
  -4  11  11       48.67       31.29     15.34 o
  -3  11  11       34.13       31.96     16.00 o
  -2  11  11       84.38       72.44     17.86 o
  -1  11  11        0.46        2.37     13.43 o
   0  11  11        8.87       17.29     16.31 o
   1  11  11        0.04       32.82     16.89 o
   2  11  11        0.48       22.08     25.40 o
   3  11  11       64.56        6.69     25.91 o
  -9  12  11      121.23      123.86     24.27 o
  -8  12  11       19.34      -15.06     15.06 o
  -7  12  11      564.20      539.53     29.41 o
  -6  12  11       94.94       82.72     18.42 o
  -5  12  11      815.36      803.84     40.32 o
  -4  12  11       16.24       21.42     15.79 o
  -3  12  11      389.77      359.33     29.57 o
  -2  12  11       46.54       37.82     16.19 o
  -1  12  11      696.86      809.30     40.22 o
   0  12  11        4.55       12.07     15.61 o
   1  12  11      336.07      322.61     29.95 o
   2  12  11        4.62       13.89     25.91 o
   3  12  11        6.42        4.58     24.32 o
  -8  13  11        8.35       21.35     24.18 o
  -7  13  11        0.33       -2.38     12.13 o
  -6  13  11        1.24      -12.06     12.06 o
  -5  13  11        0.09       -4.11     14.47 o
  -4  13  11       11.04       23.84     15.39 o
  -3  13  11        5.78       -5.25     14.21 o
  -2  13  11       72.54       53.86     17.82 o
  -1  13  11        0.99        7.17     15.43 o
   0  13  11        5.66        6.75     15.86 o
   1  13  11      146.78      120.39     31.67 o
   2  13  11       12.24       16.47     26.85 o
  -8  14  11      177.44      143.06     25.84 o
  -7  14  11      520.14      537.13     31.13 o
  -6  14  11       23.71       21.96     14.01 o
  -5  14  11      461.64      488.45     34.81 o
  -4  14  11       10.18       13.43     16.30 o
  -3  14  11      232.11      221.01     26.36 o
  -2  14  11        0.23      -13.34     14.89 o
  -1  14  11      128.48      116.75     37.75 o
   0  14  11       35.72        9.51     16.85 o
   1  14  11       63.32       28.88     19.09 o
   2  14  11      160.00      209.23     41.07 o
  -7  15  11      138.12      171.24     21.19 o
  -6  15  11      235.52      194.28     22.56 o
  -5  15  11       14.70       15.89     13.69 o
  -4  15  11       25.80       13.78     16.82 o
  -3  15  11      118.99      100.68     34.54 o
  -2  15  11       55.32       30.62     21.03 o
  -1  15  11       37.90       63.06     19.30 o
   0  15  11      148.26      158.02     24.62 o
   1  15  11       10.24       30.66     19.47 o
  -6  16  11        5.58      -12.87     12.87 o
  -5  16  11       19.03       18.91     13.78 o
  -4  16  11       34.54       23.64     17.66 o
  -3  16  11       98.99      110.47     22.76 o
  -2  16  11       28.61       -1.37     16.83 o
  -1  16  11      288.43      346.47     32.19 o
   0  16  11       77.47      131.35     36.34 o
  -4  17  11       43.40       75.64     32.46 o
  -3  17  11       95.37       41.44     29.70 o
  -2  17  11      148.70      208.20     42.33 o
 -11   0  12        3.18       -6.97     24.46 o
 -10   0  12      429.93      497.51     52.11 o
  -9   0  12        1.28       -7.46     14.90 o
  -8   0  12       39.78       60.39     15.00 o
  -7   0  12       98.63      122.16     24.01 o
  -6   0  12      425.61      446.33     30.72 o
  -5   0  12      590.94      545.10     31.98 o
  -4   0  12      692.71      611.20     55.34 o
  -3   0  12       16.77       16.19     12.61 o
  -2   0  12       79.98       53.46     21.66 o
  -1   0  12      598.27      598.50     48.41 o
   0   0  12      252.91      317.05     39.90 o
   1   0  12      322.81      389.18     43.88 o
   2   0  12      288.91      303.76     41.68 o
   3   0  12      112.88       85.04     28.81 o
   4   0  12       56.21       71.47     30.83 o
 -10   1  12       51.64       55.01     17.41 o
  -9   1  12        0.91        2.84     12.58 o
  -8   1  12       24.63       19.21      9.16 o
  -7   1  12        6.67        4.22      7.84 o
  -6   1  12      192.78      195.68     18.08 o
  -5   1  12       21.25       11.64      9.33 o
  -4   1  12      175.30      148.74     14.40 o
  -3   1  12       24.39       39.04      9.88 o
  -2   1  12       48.06       56.98     15.75 o
  -1   1  12       18.46        7.78     14.77 o
   0   1  12        0.43      -12.80     12.80 o
   1   1  12        0.57        4.12     12.99 o
   2   1  12        2.51        0.28     18.64 o
   3   1  12       31.79       25.93     17.51 o
   4   1  12        0.02        2.84     22.24 o
 -10   2  12      373.03      474.43     29.87 o
  -9   2  12      120.59      113.38     18.54 o
  -8   2  12      579.94      647.97     27.76 o
  -7   2  12      311.27      355.19     17.01 o
  -6   2  12      369.67      382.45     20.56 o
  -5   2  12      725.26      715.22     24.92 o
  -4   2  12       74.37       83.24     12.55 o
  -3   2  12      631.24      624.01     25.11 o
  -2   2  12      182.48      153.47     17.10 o
  -1   2  12      614.90      653.00     35.37 o
   0   2  12       56.83       68.20     20.18 o
   1   2  12       48.82       63.96     33.07 o
   2   2  12      214.21      227.81     27.37 o
   3   2  12       31.21        9.30     16.90 o
   4   2  12      252.62      304.58     32.41 o
 -10   3  12      118.04      125.94     22.24 o
  -9   3  12       15.76       23.36     19.10 o
  -8   3  12      194.38      199.86     15.56 o
  -7   3  12        7.18       -0.72      8.82 o
  -6   3  12      496.49      456.62     22.10 o
  -5   3  12       99.63      121.84     16.91 o
  -4   3  12       63.74       62.46     11.25 o
  -3   3  12        3.83       23.50     11.32 o
  -2   3  12      125.01      104.84     15.24 o
  -1   3  12       19.25        2.63     13.84 o
   0   3  12       45.44       51.91     17.51 o
   1   3  12        9.10       22.37     18.76 o
   2   3  12       74.07      109.42     29.26 o
   3   3  12        2.49      -12.76     15.35 o
   4   3  12        5.67       33.09     19.92 o
 -10   4  12       61.27       59.93     17.35 o
  -9   4  12       15.92        0.88     13.27 o
  -8   4  12       85.37      102.01     13.00 o
  -7   4  12      388.96      426.05     19.87 o
  -6   4  12      543.45      503.95     28.64 o
  -5   4  12     1176.69     1132.58     34.98 o
  -4   4  12        3.83        1.79      8.77 o
  -3   4  12      663.28      642.01     26.97 o
  -2   4  12        0.11        1.41     10.51 o
  -1   4  12     1437.70     1435.02     49.16 o
   0   4  12       86.32       84.15     19.46 o
   1   4  12      487.01      444.35     32.25 o
   2   4  12      111.06      141.02     28.07 o
   3   4  12      210.72      235.22     29.14 o
   4   4  12      123.32      171.14     35.11 o
 -10   5  12       17.93       18.27     14.92 o
  -9   5  12      360.14      421.34     27.69 o
  -8   5  12       53.30       47.21     11.14 o
  -7   5  12      619.62      657.61     28.52 o
  -6   5  12      279.76      260.89     22.75 o
  -5   5  12       30.38       25.15     11.90 o
  -4   5  12      789.10      815.92     29.65 o
  -3   5  12        0.67        0.54     10.07 o
  -2   5  12      952.74      968.94     32.74 o
  -1   5  12        0.29        2.72     11.26 o
   0   5  12      212.29      212.02     25.22 o
   1   5  12      105.76       87.21     19.94 o
   2   5  12      234.98      264.77     28.50 o
   3   5  12      351.93      332.11     38.68 o
 -10   6  12       90.20       97.85     24.01 o
  -9   6  12        8.40       -0.38     17.40 o
  -8   6  12      580.50      571.27     30.66 o
  -7   6  12       56.10       32.42     10.57 o
  -6   6  12       94.15      106.30     13.75 o
  -5   6  12        9.19       20.88     11.38 o
  -4   6  12       55.84       50.93     13.17 o
  -3   6  12      206.27      213.51     19.10 o
  -2   6  12       37.88       28.34     13.95 o
  -1   6  12      102.91       98.66     18.72 o
   0   6  12        0.77        3.32     15.03 o
   1   6  12        6.98       -7.91     16.02 o
   2   6  12       35.82       38.35     18.20 o
   3   6  12        3.69      -11.76     17.16 o
 -10   7  12        0.71       -1.80     18.08 o
  -9   7  12      290.61      356.80     36.18 o
  -8   7  12      121.97      159.89     19.63 o
  -7   7  12      277.36      309.74     24.06 o
  -6   7  12      196.17      216.57     25.77 o
  -5   7  12       20.42        0.37     15.72 o
  -4   7  12      369.92      407.74     40.62 o
  -3   7  12       21.50       11.29     10.61 o
  -2   7  12     1756.79     1781.82     47.43 o
  -1   7  12       22.41       37.66     12.51 o
   0   7  12      433.72      500.88     32.75 o
   1   7  12      225.97      227.70     50.42 o
   2   7  12      205.45      202.93     26.71 o
   3   7  12      171.31      192.62     36.93 o
  -9   8  12        9.21       23.22     17.54 o
  -8   8  12       20.76       29.02     14.36 o
  -7   8  12       20.54       30.51     13.29 o
  -6   8  12        2.54       -3.27     13.44 o
  -5   8  12      118.29       93.56     20.39 o
  -4   8  12       12.69        2.69     20.02 o
  -3   8  12      102.97      127.94     20.73 o
  -2   8  12       23.93       24.24     15.60 o
  -1   8  12        2.39       -1.15     14.28 o
   0   8  12        1.67        8.51     20.39 o
   1   8  12       25.05       -3.98     23.11 o
   2   8  12       47.32        1.50     23.34 o
   3   8  12       84.05       42.05     28.53 o
  -9   9  12      188.20      192.84     28.26 o
  -8   9  12      107.85      103.24     18.13 o
  -7   9  12      528.89      506.86     29.20 o
  -6   9  12      341.31      334.84     30.37 o
  -5   9  12      237.46      270.00     54.91 o
  -4   9  12      107.42      118.26     20.77 o
  -3   9  12       10.14        9.69     14.08 o
  -2   9  12      564.24      599.69     34.44 o
  -1   9  12      344.54      304.04     29.48 o
   0   9  12      157.08      184.16     36.53 o
   1   9  12      141.88      150.76     33.96 o
   2   9  12       96.94       25.77     26.33 o
  -9  10  12       13.51       -2.26     17.06 o
  -8  10  12        4.27       12.11     14.04 o
  -7  10  12        0.01       -5.22     12.87 o
  -6  10  12       17.25       53.32     26.90 o
  -5  10  12       11.58       -2.82     14.17 o
  -4  10  12      152.52      204.30     25.93 o
  -3  10  12      323.52      294.13     29.13 o
  -2  10  12       35.65       50.19     18.28 o
  -1  10  12      165.59      172.73     34.15 o
   0  10  12        0.12       -7.44     16.89 o
   1  10  12       31.07       35.74     27.18 o
   2  10  12       10.90       27.13     28.86 o
  -8  11  12       43.95       49.83     15.79 o
  -7  11  12      108.42      120.56     19.55 o
  -6  11  12      110.95      125.02     19.43 o
  -5  11  12        1.40        1.50     14.67 o
  -4  11  12      402.92      410.28     32.55 o
  -3  11  12       30.17       21.77     16.66 o
  -2  11  12      683.19      823.34     41.04 o
  -1  11  12      122.31      160.27     24.56 o
   0  11  12       86.98       71.85     20.78 o
   1  11  12      137.85       88.59     33.87 o
  -8  12  12        0.25       -5.68     14.38 o
  -7  12  12       40.51       48.24     16.48 o
  -6  12  12      179.96      155.23     34.39 o
  -5  12  12       17.38       19.49     17.69 o
  -4  12  12       26.69        3.68     25.63 o
  -3  12  12        3.99       14.68     15.81 o
  -2  12  12        4.01       12.17     18.10 o
  -1  12  12        2.12        8.65     18.76 o
   0  12  12       28.32       33.05     18.67 o
   1  12  12       26.35       14.69     25.68 o
  -7  13  12       27.86       35.95     15.18 o
  -6  13  12      841.93      796.77     41.53 o
  -5  13  12       92.98       99.02     22.04 o
  -4  13  12      249.10      212.45     26.86 o
  -3  13  12       41.10       53.88     19.31 o
  -2  13  12       88.56      106.23     21.90 o
  -1  13  12       31.61       26.57     18.64 o
   0  13  12        5.62       -0.58     17.48 o
  -6  14  12        2.76        4.36     13.87 o
  -5  14  12        1.45        2.00     16.06 o
  -4  14  12        9.99       28.00     17.46 o
  -3  14  12       12.28       15.38     17.86 o
  -2  14  12       97.09       97.04     35.39 o
  -1  14  12       15.21       21.66     19.42 o
  -4  15  12      184.39      212.06     41.49 o
  -3  15  12       42.14       52.99     37.79 o
  -9   1  13      506.75      605.63     28.49 o
  -8   1  13       34.64       32.05     10.49 o
  -7   1  13      235.98      240.09     22.69 o
  -6   1  13       90.37       74.21     12.82 o
  -5   1  13      180.14      170.41     16.32 o
  -4   1  13      281.67      292.42     19.05 o
  -3   1  13      107.70      125.45     16.95 o
  -2   1  13      392.44      426.77     37.02 o
  -1   1  13       31.23       14.96     17.17 o
   0   1  13      144.74      180.72     25.07 o
   1   1  13       80.14       87.79     33.00 o
   2   1  13      349.28      342.69     68.11 o
  -9   2  13        0.13        2.42     12.19 o
  -8   2  13        0.39       -9.82      9.82 o
  -7   2  13        1.93        9.03      9.05 o
  -6   2  13      210.04      182.36     17.23 o
  -5   2  13        2.35        9.43     10.17 o
  -4   2  13      240.77      249.32     18.07 o
  -3   2  13       58.95       44.82     13.17 o
  -2   2  13      153.35      190.71     24.04 o
  -1   2  13       18.65        2.79     14.71 o
   0   2  13       12.58       20.30     27.13 o
   1   2  13        1.86        1.28     16.20 o
   2   2  13       43.09       31.17     18.17 o
  -9   3  13        8.27       24.03     12.61 o
  -8   3  13      256.82      225.52     19.76 o
  -7   3  13      218.60      249.37     17.77 o
  -6   3  13      645.08      631.47     27.42 o
  -5   3  13        1.23       -5.14      9.48 o
  -4   3  13      361.04      346.73     23.33 o
  -3   3  13        2.01        6.70     10.86 o
  -2   3  13     1022.26      919.72     40.66 o
  -1   3  13        8.56        5.66     15.65 o
   0   3  13      149.42      139.07     22.74 o
   1   3  13      129.10      185.76     26.37 o
   2   3  13       56.07       65.17     20.89 o
  -9   4  13        0.51       16.59     13.30 o
  -8   4  13      152.46      202.91     24.11 o
  -7   4  13        3.29        8.37     10.16 o
  -6   4  13      226.80      210.63     20.69 o
  -5   4  13      282.46      276.80     38.66 o
  -4   4  13       49.34       42.88     13.34 o
  -3   4  13       69.05       93.23     15.37 o
  -2   4  13      175.55      155.07     22.75 o
  -1   4  13      245.34      296.50     28.76 o
   0   4  13       36.01       22.21     16.64 o
   1   4  13       96.84       92.79     48.20 o
   2   4  13        0.71       18.82     16.92 o
  -9   5  13      316.35      279.42     29.96 o
  -8   5  13      147.46      165.81     16.17 o
  -7   5  13      363.44      377.18     20.06 o
  -6   5  13      184.72      153.24     19.27 o
  -5   5  13      130.89      155.96     39.86 o
  -4   5  13      272.71      278.87     22.17 o
  -3   5  13       27.67       26.28     13.03 o
  -2   5  13      551.98      539.22     27.63 o
  -1   5  13       21.66       23.76     16.70 o
   0   5  13      235.22      265.74     28.64 o
   1   5  13        4.66        9.84     17.91 o
   2   5  13       40.26       23.83     19.05 o
  -9   6  13       11.49       15.45     14.87 o
  -8   6  13      150.82      122.32     19.99 o
  -7   6  13      124.85      140.96     20.18 o
  -6   6  13      408.34      442.24     34.25 o
  -5   6  13      322.22      360.08     29.82 o
  -4   6  13        0.58       19.32     12.43 o
  -3   6  13      331.15      367.99     24.05 o
  -2   6  13       12.03        2.08     11.54 o
  -1   6  13      211.25      255.60     33.82 o
   0   6  13        7.48       -7.14     15.66 o
   1   6  13       82.22       49.85     20.47 o
   2   6  13      155.92      176.17     27.97 o
  -8   7  13       27.57       15.29     16.86 o
  -7   7  13       82.88      107.28     18.30 o
  -6   7  13       66.73       86.19     23.48 o
  -5   7  13       24.15       39.81     19.01 o
  -4   7  13       39.76       46.53     18.22 o
  -3   7  13       99.07      100.13     21.42 o
  -2   7  13      432.10      380.14     31.65 o
  -1   7  13       25.68       50.94     29.05 o
   0   7  13       52.70       29.09     28.86 o
   1   7  13       57.17       44.53     30.36 o
  -8   8  13      179.41      195.37     24.36 o
  -7   8  13      118.29       99.48     21.53 o
  -6   8  13      198.39      238.21     29.00 o
  -5   8  13      314.40      367.51     32.18 o
  -4   8  13        2.66        1.13     15.66 o
  -3   8  13      326.89      324.39     30.23 o
  -2   8  13        0.72      -15.88     18.03 o
  -1   8  13      532.36      452.32     50.00 o
   0   8  13       14.01       -5.99     22.55 o
   1   8  13       65.87       44.67     28.81 o
  -8   9  13       14.46       22.97     15.21 o
  -7   9  13       31.42       57.77     16.52 o
  -6   9  13       50.63       36.88     18.21 o
  -5   9  13       17.09       22.74     16.83 o
  -4   9  13        0.60       -2.41     15.51 o
  -3   9  13       85.61       64.16     20.11 o
  -2   9  13        3.20       23.89     31.41 o
  -1   9  13      110.09       77.23     29.75 o
   0   9  13       10.21       12.63     25.49 o
  -7  10  13      178.38      181.04     22.59 o
  -6  10  13      271.47      265.87     61.28 o
  -5  10  13      152.21      155.66     25.90 o
  -4  10  13       32.98        8.58     16.74 o
  -3  10  13      322.90      365.21     40.51 o
  -2  10  13       28.77       39.08     25.98 o
  -1  10  13      187.89      177.13     25.86 o
   0  10  13       23.09       15.53     26.15 o
  -6  11  13      122.65      160.63     38.59 o
  -5  11  13        0.27       -3.44     16.69 o
  -4  11  13       51.67       55.85     21.82 o
  -3  11  13        4.49       -9.16     24.32 o
  -2  11  13        9.00       31.83     17.94 o
  -1  11  13       17.38        8.34     18.37 o
  -5  12  13      135.28      120.27     25.11 o
  -4  12  13       57.00      112.16     23.79 o
  -3  12  13       78.15       55.76     35.90 o
  -2  12  13        6.45       13.65     18.62 o
  -8   0  14       52.00       35.09     17.56 o
  -7   0  14       15.00       19.34     14.62 o
  -6   0  14      842.67      820.32     43.13 o
  -5   0  14      472.90      518.99     35.27 o
  -4   0  14      134.14      122.55     30.59 o
  -3   0  14      192.73      236.73     38.12 o
  -2   0  14       83.68      125.03     33.21 o
  -1   0  14      165.74      187.15     37.14 o
   0   0  14       25.63       24.79     25.54 o
  -8   1  14        5.33        5.67     10.41 o
  -7   1  14        9.65        9.01     10.11 o
  -6   1  14        2.30       -2.69     10.40 o
  -5   1  14        0.80       -7.75     10.19 o
  -4   1  14      295.69      258.29     28.00 o
  -3   1  14        0.47       10.81     17.28 o
  -2   1  14        8.87       -0.52     14.76 o
  -1   1  14      109.89      121.41     23.39 o
   0   1  14       18.27        4.08     17.64 o
  -8   2  14      209.43      231.79     19.40 o
  -7   2  14        1.56       13.78     10.31 o
  -6   2  14       31.26       20.08     11.60 o
  -5   2  14       14.59        8.60     12.78 o
  -4   2  14        1.32        0.42     17.43 o
  -3   2  14      199.35      182.11     35.81 o
  -2   2  14       20.64       31.86     17.28 o
  -1   2  14      134.62      126.97     24.29 o
   0   2  14       37.68       22.67     18.70 o
  -8   3  14       16.35        8.60     11.75 o
  -7   3  14       31.10       41.66     12.27 o
  -6   3  14       31.48       39.17     14.32 o
  -5   3  14       20.34        3.15     12.09 o
  -4   3  14        0.89       16.69     12.94 o
  -3   3  14      139.67      123.88     22.39 o
  -2   3  14       15.11       14.10     21.00 o
  -1   3  14       32.66       20.47     19.34 o
   0   3  14        0.54       -9.45     16.56 o
  -8   4  14       67.69       47.30     15.37 o
  -7   4  14      107.75      120.64     15.44 o
  -6   4  14      363.30      312.97     38.52 o
  -5   4  14      378.77      367.11     27.00 o
  -4   4  14       12.67       -3.53     12.32 o
  -3   4  14      216.49      229.18     27.26 o
  -2   4  14       10.52       -4.38     16.06 o
  -1   4  14       51.64       21.00     18.27 o
   0   4  14       38.55       22.99     19.34 o
  -7   5  14      134.20      113.86     22.77 o
  -6   5  14       39.79       34.61     14.51 o
  -5   5  14       42.56       21.34     13.38 o
  -4   5  14      168.38      160.16     19.72 o
  -3   5  14        5.65      -12.13     12.13 o
  -2   5  14      176.80      140.95     23.77 o
  -1   5  14        7.98        6.03     16.77 o
  -7   6  14       92.97       92.54     19.04 o
  -6   6  14      103.23      103.35     22.57 o
  -5   6  14      199.51      167.01     36.30 o
  -4   6  14        0.41        1.89     16.42 o
  -3   6  14      164.80      178.08     26.01 o
  -2   6  14       71.92       69.09     31.39 o
  -1   6  14      198.64      133.81     24.63 o
  -6   7  14       82.92       65.77     21.89 o
  -5   7  14      155.97      147.22     25.40 o
  -4   7  14      154.39      144.57     25.62 o
  -3   7  14        0.26       14.03     17.71 o
  -2   7  14      295.60      377.34     50.00 o
  -1   7  14       23.76      -20.77     25.03 o
  -6   8  14       40.81       42.43     20.25 o
  -5   8  14       30.03       44.98     20.63 o
  -4   8  14       11.44        6.05     16.61 o
  -3   8  14       15.41       34.15     19.64 o
  -2   8  14        6.79      -14.13     22.69 o
  -4   9  14      269.73      308.56     47.71 o
 
